# Supplementary material for: Independent Expansion of Zincin Metalloproteinases in Onygenales Fungi May Be Associated with Their Pathogenicity
Source: PLoS One. 2014 Feb 28;9(2):e90225. doi: 10.1371/journal.pone.0090225 (PMC3938660; doi:10.1371/journal.pone.0090225)
Supplement: Figure S1 — Amino acid sequences alignment for 62 M35 family genes with MUSCLE 3.5. (DOC) [file pone.0090225.s001.doc]

Figure S1. Amino acid sequences alignment for 62 M35 family genes with MUSCLE 3.5
����MUSCLE v3.5 was used to generate protein alignment with default settings [14]. The ambiguous areas of alignment were located and removed by using the program Gblocks 0.91b [15,16] with default parameters. The gap selection criterion ��with half�� was used here. Finally, a 861-bp codon-based alignment corresponding to 287 amino acids for 62 M35 family genes were obtained from Gblocks 0.91b.

             ....|....| ....|....| ....|....| ....|....| ....|....| ....|....| 
                 5          15         25         35         45         55                     
CIMG_07349   LFPSIVAALA ALDVQLSAIG NTRIKAVITN KADRQLKLLK YNNFFDDGPI QKAGKFEGML 
CPAT_04742   LFPSIVAALA ALDVQLSAIG NTRIKAVITN KADRQLKLLK YNNFFDDGPI QKAGKFEGML 
CIMG_10101   KLSSILLALA ALDIQLTAIG NTRIKAIITN KADRPLKLLR YNNFFDDAPT QKVEQFEGIY 
CPAT_07671   KLSSILLALA ALDIKLTAIG NTRIKAIITN KADRPLKLLR YNNFFDDAPT QKVEQFEGIY 
CIMG_08613   -----VAALA ALDIKLDSLS NTRVKATITN KADRPLNLLK FNTFFDDGPT EKVGKFDGIM 
CPAT_05050   -----VAALA ALDIKLDSLS NTRVKATITN KADRPLNLLK FNTFFDDGPT EKVGKFDGIM 
MCYG_00239   QVLVALAALS SLDVKLSSAG NSMVKATITN NGDRALNLLK FHTIMDSNPT RKVSQFTGMM 
MGYG_00813   QVIVALAALS SLDVKLSAAG NSMVKATITN NGDRALNLLK FHTIMDSNPT RKVTQFTGMM 
TEQG_02633   QVIVALAALG SLDVKLSSSG NSMVKATITN NGNRALNLLK FHTIMDSNPT RKVSQFTGMM 
TESG_02193   QVIVALAALG SLDVKLSSSG NSMVKATITN NGNRALNLLK FHTIMDSNPT RKVSQFTGMM 
TERG_00673   QVIVALAALS SLDVKLSATG NSMVKATITN NGNRALNLLK FHTIMDSNPT RKVSQFTGMM 
MCYG_01991   QLIATLSALG ALDIQLSATG NTMIKATITN KGDQALNLLQ FNTILDKNPT RKVRKFTGML 
MGYG_04094   QILAALSAIG ALDIQLSATG NTLIKATITN KGDKALNLLQ FNTILDKNPT RKVRKFTGML 
TEQG_06169   KFLTALSAIE ALDVQLSATG NTMIKATITN KGDKALNLLQ FNTILDKNPT RKVRKFTGML 
TESG_06846   KFLTALSAIE ALDVQLSATG NTMIKATITN KGDKALNLLQ FNTILDKNPT RKVRKFTGML 
TERG_04416   KFLTALSAIG ALDVQLSATG NTMIKATITN KGDKALNLLQ FNTILDKNPT RKVRKFTGML 
MCYG_04257   QLIAFLAALG VPDVKLSAAG NSMVKATITN NGDRALNLLR FNTIMDEHPT RKVMQFTGML 
MGYG_02351   QFVALLAALG APDVKLAATG NSMIKAIITN NGDRTLNLLK FNTIMDEHPT RKVKQFTGML 
TEQG_08048   QFAALLAALG APDVQLAATG NSMIKATITN TGDRALNLLK FNTIMDEHPT RKVMQFTGML 
TESG_01292   QFAALLAALG APDVQLAATG NSMIKATITN TGDRALNLLK FNTIMDEHPT RKVMQFTGML 
TERG_03599   QFTALLAALG APDVQLAATG NSMIKATITN TGDRTLNLLK FNTIMDEHPT RKVMQFTGML 
MCYG_07155   QLVAALAALG ALDVQLTAIG NTMIKAIITN KGDTPLNMLQ FNTIMDENPN RKVMPFTGMM 
MGYG_03465   QFVAVLAALG ALDVQLTAVG NTMVKATITN KGDSVLNMLQ FNTIMDENPT RKVMPFTGMM 
TEQG_05962   QLVAALAALC ALDVQLTAVG NTMVKATITN KGDSVLNMLK FNTIMDENPT RKVMPFTGMM 
TESG_05102   QLVAALAALG ALDVQLTAVG NTMVKATITN KGDSMLNMLK FNTIMDENPT RKVMPFTGMM 
TERG_01528   QLVAVLAALG ALDVQLIAVG NTMVKATITN KGDSVLNMLK FNTIMDENPT RKVMPFTGMM 
MCYG_05201   QFFTALAAVG ALDVQLSATG NSMIKAVITN KGTRALNLLK FNTIMDENPT AKVMEFTGML 
MGYG_06241   QFFTAIAAIS ALHVRLIPTG NTMVKAVVTN NGDRPLNLLK FNTIMDENPT AKVNEFTGML 
TEQG_04671   KFFTALAAVG ALSVRLVPAG HTMVRAVVTN NGDRPLHLLS LNTIMDEDPT NKVDEFTGML 
TESG_03882   KFFTALAAVG ALSVRLVPAG HTMVRAVVTN NGDRPLHLLS LNTIMDEDPT SKVDEFTGML 
TERG_06377   KFFTALAAVG TLSVRLVPAG HTMVRAVVTN NGERPLHLLS FNTIMDENPI SKVHEFTGML 
BDCG_00922   RSPQSILAIV AFDVKLTQVE GTLVKAVVTN NGDEDLNILN LNFFKDTAPV KKVSPFAGVR 
PADG_00776   RRVSGILAVA AFDVKLTQVD GTVIKAVVTN NGDKDLNILN LNFFRDTAPV KKVSPFGGIR 
BDCG_03454   QLSSVLLTAA GLDVSLASTG NTKVQVSVTN TGSSEISILR ANTLFDASPT KKFTPFKGVH 
HCAG_05788   HISSILLVAA GLNVSLSATG NSKVHVSVTN TGTSETPVLI VNTLLDKSHT KKVTPFKGIH 
CIMG_00508   FATAIVAVLL AASVQLSAVG NTMVKAVVTN RGDEAISVLR LNSVLDSFPC RRVDEFEGLL 
CPAT_02396   FATAIVAVLL AASVQLSAVG NTMVKAVVTN RGDEAISVLR LNSVLDSFPC RRVDEFEGLL 
URET_04198   LLSILVAGLA TFSVQLSRVD NTRIKAVLTN HAGLSISVLT PKSLFDPSPV QKVN------ 
CIMG_03010   RLSSSLIALA ALDVKLIPIG NTRVKAIITN NADHEMSFVK YNTLFDSSPV RKVQPFNGMR 
CPAT_08667   RVSSSLIALA ALDVKLIPIG NTRVKAIITN NADHEMSFVK YNTLFDSSPV RKVQPFNGMR 
CIMG_05736   RLSSSLIALV ALDVKLIPIG NTRVKAIITN NADHEMSFVK YNTLFDSSPV RKVQPFSGIH 
CPAT_08585   RLSSSLIALV ALDVKLIPIG NTRVKAIITN NADHEMSFVK YNTLFDSSPV RKVQPFKGIH 
URET_01255   YIRSALLALA ALDIQLSSTG NTRVKAVITN NGDEAMSFVK FNTLFDSSMV RKVKPFTGIF 
CIMG_06682   HFTSSLLALV ALAVKLSSIG NTRVKAVITN TADHEISFLK FNTFFDSSAT RKVSPFNGLY 
CPAT_04075   HFTSSLLALV ALAVKLSSIG NTRVKAVITN TADHEISFLK FNTFFDSSAT RKVSPFNGLY 
URET_03761   RFSSSFLSVL ALEVKLTSVG NTRMKAVLTN TADHDLSFLK FNTFFDDAPT QKVRPFNGIH 
URET_02006   LFSSRFLALA ALKVKLTSMG NTRVKAVVTN EGEQEISFLK FNTFFDSAPT QKVQPFSGVD 
ABDF020000   KFISGLIALA ALDIKLEGAG NAEIKAVITN TGKNNLRIFK TGTILDSAPV EKVTAFDGVR 
ABDG020000   KFVAGLIALA ALDIKLESAG NAEIKAVITN TGKSSLKIFK SGTILDNSAV EKVTAFDGIR 
tree_10714   KFISGLLALA ALDIKLESAG NAEIKAVITN TGKNKLKIFK TGTILDSSPV EKVKPFDGIR 
NCU05071.t   KFLAGLSLLA SVDVKIEVVN NTNVKASITN TGKEHLKVLK TGSILDNTAV EKTQAFDGLR 
VDAG_08030   KF-SGLLYLA TLDIKIEKVG NTVIKASITN TGASDLKVLK TGSILDELEV EKSEEFDGVR 
VDBG_01232   KF-SGLLYLA TLDIKIEKVG NTAIKASITN TGASDLKVLK TGSILDDLEV EKSEEFDGVR 
FGST_09903   KWLAAGLAFA SLNVELELQG NSKVKAVVTN NGSRNLKLLK LGTFLDEAPV ERAQPFDGVY 
FOXT_02952   KLLAGL-ALA SMNVELKMQG NSKVKAVITN NGKSNLKLLK VGTFLDTAPV ERAQPFDGVR 
FVET_01806   KLLAGL---- ALNVELKMQG NSKVKAVITN NGKSNLKLLK VGTFLDTAPV ERAQPFDGVR 
fsol_36693   KLLAGL-ALA SMNVSLEMQG NSKIKAVITN NGKSNLKLLK SGTFLDSTAV EKAQPFDGVR 
M_anisopli   KLLAGLAALV SLDVQLQMDG NSAVKATITN NGKDDLKIFK TGTILDKSAI QKTRSFEGFR 
VDAG_00129   KFLVAISSL- ALVVRLEESG NSGIKGYLTN AGKEAVKLLT LGTFLDDRPV EKVEAFDGIR 
VDBG_00521   KVLVAISSL- ALVVRLEESG NSGIKGYLTN AGKEAVKLLT LGTFLDDRPV EKVE------ 
VDBG_02494   KLLTGLSALA SLEVKLENSG NSGVKAYLTN NGAEAVKLFT TGTFLDEKAV EKVEAFDGIR 
MGG_10927.   KYSVGITALL ATDVKIQVVN NSEVKASITN SGSSSIKVVK TGSILDSADV EKSVAFDGIR 

             ....|....| ....|....| ....|....| ....|....| ....|....| ....|....| 
                 65         75         85         95        105        115                   
CIMG_07349   RRVLMKNLEP SLFVSLSPGQ TVEREFDIAS TADLASGGAY TVFSQGAIPF TTIAGAVAFK 
CPAT_04742   RRVLMKNLEP SLFVSLSPGQ TVEREFDIAS TADLASGGAY TVFSQGAIPF TTIAGAVAFK 
CIMG_10101   QHIYMTDLPD EDFISLTPGE SIEREVDIAT TADLTQGGAF TISSQGLIPF NEVTGAMAFH 
CPAT_07671   QHIYMTDLPD EDFISLTPGE SIEREVDIAT TADLTQGGAF TISSQGLIPF NEVTGAMAFH 
CIMG_08613   RRIQTFDLPI SAFVPISPGE SIEREFDIAS TSDLTVGGAF DILSEGAIPY TTLTGAMVFK 
CPAT_05050   RRIQTFDLPI SAFVPISPGE SIEREFDIAS TSDLTVGGAF DILSEGAIPY TTLTGAMVFK 
MCYG_00239   PRYKNTDLKP TYFMSLPPKG TVEHSFDIAA THDLSRGGQF TLKAEGMVPI TNITGAAQYH 
MGYG_00813   PRYKHTDLKP TYFISLPPKG TVEHSFDIAS THDLSRGGKF TLKAEGMVPL TTITGAAKYN 
TEQG_02633   PTYKEKDLKP SYFISLPPKG TVEHSFDIAR THDLSRGGKF TLKAEGMVPI TEITGAAKYH 
TESG_02193   PTYKEKDLKP SYFISLPPKG TVEHSFDIAR THDLSRGGKF TLKAEGMVPI TEITGAAKYH 
TERG_00673   PTYKEKDLKP SYFISLPPKG TVEHSFDIAR THDLSRGGKF TLKAEGMVPI TEITGAAKYH 
MCYG_01991   ARYKMTGLSP DYFTTLSPKA SVESSFDIAR THDLTRGGKI TVMASGTIPT TTITGYAKYE 
MGYG_04094   ARYKMSNLSP DYFTTLGPKS SVESTFDIAR THDLTRGGKI TVMASGTIPT TSITGYARYE 
TEQG_06169   PRYKMSSLSP EYFTSLGPKA SVESTFDIAR THDLTRGGKI TVMASGTIRT TTITGYAKYE 
TESG_06846   PRYKMSSLSP EYLTSLGPKA SVESTFDIAR THDLTRGGKI TVMASGTIRT TTITGYAKYE 
TERG_04416   PRYKMSNLSP KYFTPLDPKS SIESTFDIAR THDLTRSGKI TLMASGIIRT TTITGYARYE 
MCYG_04257   PRYMMSNLTP DYFVSLGPKA SVEHSFDLAA THDLSRGGKI TVMAQGTVPT TTITGHTVYE 
MGYG_02351   PRYKMSDLTP DFFVNLGPKA SVEHSFDLAA THDLSRGGKI TVSANGVVPT TTITGHTHYE 
TEQG_08048   PRYQMSDLTP EFFVNLGPKA SVEHSFDLAA THDLSRGGKI VVKAHGMVPT TTISGHTLYE 
TESG_01292   PRYQMSDLTP EFFVNLGPKA SVEHSFDLAA THDLSRGGKI VVKAHGMVPT TTISGHTLYE 
TERG_03599   PRYKMSDLTP EYFVNLGPKA SVEHSFDLAA THDLSRGGKI TVKAHGMVPT TTITGHTLYE 
MCYG_07155   PHYYMADLTE EFFTTLAPQA SVEHSFDIAA THDLSVGGKY VVTANGAIPT TTITSAALYE 
MGYG_03465   PRYLMSDLTE EFFTTLPPQA SVEHTFDIAA THDLSAGGKY VISASGAVPT TTITSTALYE 
TEQG_05962   PRYLMSDLTE EFFTTLGPQE SIEHSFDIAT THDLSAGGKY VISASGAIPT TTITSTALYE 
TESG_05102   PRYLMSDLTE EFFTTLAPQA SIEHSFDIAT TYDLSTGGKY VISASGAIPT TTITSTALYE 
TERG_01528   PRYLMSDLTE EFFTTLAPQA SVEHSFDIAT THDLSAGGRY VISASGAIPT TTITSTALYE 
MCYG_05201   PRYDMNSLST DYFATLAPQA SVEHSFDIAA THNIKESGKY TLSAHGLIPT TTITGQAFYE 
MGYG_06241   PRYSMRSLPK SVFTRLAPKD SVEHVFDIAT VHNLKRSGKY TLSARGAVPV TAIIDHVYYQ 
TEQG_04671   PRYDLSSLTE DLFTRLAPKD SVEHLFDIAT VHDLKRSGKY TLSARGAIPV TDIIDHVYYE 
TESG_03882   PRYDLSSLTE DLFTRLAPKD SVEHLFDIAT VHDLKRSGKY TLSARGAIPV TDIIDHVYYE 
TERG_06377   PRYDLSDLTE DLFTRLAPKD SVEHLFDIAT VHNLKRSGKY TLSARGAIPV TDIVDHIYYE 
BDCG_00922   LRHKTSGLSP EVFTYLGPGE SFEDEFDVAF TADLSQGGRI VVKAEGFAST DTLSGVVHYK 
PADG_00776   VRHKTSDLSS DVITYLAPGE SFEDEFDVAI TSDLSQGGPV VLQTQGYVPT KTLSGVVRYK 
BDCG_03454   LRRSPSDLAK DNLQPIGPGQ TIDKEFDLAE TLNLSESGTY IVSADGVFPI FSIASVIPYE 
HCAG_05788   IRHYHSSLTR DAFQPIAPGQ TIETELDLAE TFDLSENSTY IVSAEGIFPF THIAGIIPYK 
CIMG_00508   AHHDMQNLPD DVFATLNPGD FAENTFDIAE TVDLSAGGPV TVLSEGVFLL TSISGMVQYR 
CPAT_02396   AHHDMQNLPD DVFATLNPGD FAENTFDIAE TVDLSAGGPV TVLSEGVFLL TSISGMVQYR 
URET_04198   --------KD DAFTTIAPNA SLETTFDLAE TFDLSANGQY TIYSDDFMLY TEIVGSVLYK 
CIMG_03010   LYYDINNLPK EAYKTLAPGA SAEAEFDIAE TSDLSAGGSF EISAEGSIPV TKPTGSIRFK 
CPAT_08667   LYYDINNLPK EAYKTLAPGA SAEAEFDIAE TSDLSAGGSF EISAEGSIPV TKPTGSIRFK 
CIMG_05736   LYYDIDNLPK EAYKTLAPGA SAEAEFDIAE TSDLSAGGSF KISAEGSIPV TKPTSSIRFK 
CPAT_08585   LYYDIDNLPK GAYKTLAPGA SAEAEFDIAE TSDLSAGGSF KISAEGSIPV TKPTSSIRFK 
URET_01255   GYYDINNLPK EAFATLSPGA SLEAEFDIAE TADLSEGGSF KVSADGLLPI TKVDGAIQFK 
CIMG_06682   RYYNAAKLPK EAFKTLAPGA SAEATFDIAE TSDLSAGGSF SVFSDGMIPV TTLTGAIKYS 
CPAT_04075   RYYNAAKLPK EAFKTLAPGA SAEATFDIAE TSDLSAGGSF SVFSDGMIPV TTLTGAIKYS 
URET_03761   RYYNIDDLPQ EAFIPLAPGE SVEAEFDIAE TSDLSAGGSY KIFASGVIPI IKVTSAVSFS 
URET_02006   FYFNMANLPA EAFKTLAPGA SAEAEFDIAA TADLSPGGSY TVSSAGFLRI TAITGRMRYR 
ABDF020000   QRISTQNLAE DAFQNIAAGE SIEVTFDIAE AHDLSIGGKY DIQSAGAFSF NELVGSVPFE 
ABDG020000   QRISTENLAE DAFQSIPAGE SIEVTFDIAE AHDLSLGGKY DIQSAGAFSF TQLVGSVPFE 
tree_10714   QRISTANLDE DAFQSIPAGE SIEVTFDIAE AHDLSVGGKY DVQSTGAFSF TELVGSVPFE 
NCU05071.t   LRIATSALPE DAFQLIAPGE TVETSWDSAE VHDLSQGGSF DVKVAGILQY TELKGTLPYS 
VDAG_08030   LQLDTTALSE ESFQVLVAGE TVELTWDVAH VHDLSAGGEF DISANGRFSY TELTGVATYA 
VDBG_01232   LQLDTTALSE ESFQVLVAGE TVELTWDVAH VHDLSAGGEF DISANGRFSY TELTGVATYA 
FGST_09903   LSIDTSLLDD TSFETIPAGG SYETSFDIAE FHDLSAGGKF SVLSSGVLSY TELVGSIPFY 
FOXT_02952   IALDTTQLDD TAFQSIPSGN SYEVEFDIAE FHDLSAGGKF SVLSSGALSF TELVGSVPFY 
FVET_01806   IALDTTQLDD TAFQSIPSGN SYEVEFDIAE FHDLSAGGKF SVLSSGALSF TELIGSIPFY 
fsol_36693   VALDTSRLEE TAFQRIPSGE SIEVDFDIAE FHDLSAGGKF NILAEGALSF TELIGSVPFY 
M_anisopli   QRITTKGLKD DAFERISAGQ SIEVTFNVGE VHDLSSGGKF DIHSSGVMHF NTIIGSVPYH 
VDAG_00129   LNMCTHYLQE DAFRVINAGE TVEVDFDAGE LHDLSPGGTF DVQTKGAFST TMISGALPYS 
VDBG_00521   ---------- ---------- ---------- ---------- ---------- ---------- 
VDBG_02494   LTVSTVGLTE ESFKIVKAGE TIEMEFDAAE LHDLSAGGDY EILTKGAFST TVISGVLPYS 
MGG_10927.   YQVATAGLPA EAFQIIEAGE TIEVSFNVAS THDFAQGGDF DIAALGTFSV GDIFSAMAFE 

             ....|....| ....|....| ....|....| ....|....| ....|....| ....|....| 
                125        135        145        155        165        175               
CIMG_07349   SNKLDLDIDG ALAACRGERE TLLKALEYSA QLSRAAAQAK VEEYFMKSDA QTVETIVARL 
CPAT_04742   SNKLDLDIDG ALAACRGERE TLLKALEYSA QLSRAAAQAK VEEYFMKSDA QTVETIVARL 
CIMG_10101   ANDLEMDVDG AVAACTGQRT ATVRAIQASA QLSQRSAQVK LREYFKQTDQ RTRQLVVNRF 
CPAT_07671   ANDLEMDVDG AVAACTGQRT ATVRAIQASA QLSQRSAQVK LQEYFKQTDQ RTRQLVVNRF 
CIMG_08613   SNALQLKIDG EMAARNSARK ALMKALRNSA HLAGTAASAK VQEYFHTTDR TAVRSVAARL 
CPAT_05050   SNALQLKIDG EMAARNSARK ALMKALRNSA HLAGTAASAK VQEYFHTTDR TAVRSVAARL 
MCYG_00239   SNELHMTIDG DQAACGNRLQ ALTAALSASA KLSSMSAQAK YMEYFK--DP KYAKTVQSRF 
MGYG_00813   SNELHMDIDG NKAACSNRLQ ALTAALRASA QLSSMAAQAK YMEYFK--DP QYAQTVQSRF 
TEQG_02633   SNELHMTIDG KKAACGNRLQ ALTAALKASA QLSSKSAQAK YMEYFK--DP QYMQTVQSRF 
TESG_02193   SNELHMTIDG KKAACGNRLQ ALTAALKASA QLSSKSAQAK YMEYFK--DP QYMQTVQSRF 
TERG_00673   SNELHMTIDG EKAACGNSLQ ALTAALKASA QLSSMSAQAK YMEYFK--DP QYMQTVQSRF 
MCYG_01991   SNKIELDVDA KKAACTQSLD ALEGALYNSA ALAQAAAQAT VAEYFKSTSR RTINTIVSRL 
MGYG_04094   SNKLELDVDA KKASCSQSLE ALEGALYNSA ALAQAAAEAT VAEFFKSTSR NTIKTLVSRF 
TEQG_06169   SNKLELDIDA KKASCTQVLD ALEGALYNSA ALAQAAAEAT VAEFFKSTSS RTVNTIVSRL 
TESG_06846   SNKLELDIDA KKASCTQVLD ALEGALYKSA ALAQAAAEAT VAEFFKSTSS RTVNTIVSRL 
TERG_04416   SNKLELDVDA KKASCNQGLE ALEGALYNSA ALAQAAAEAT VAEFFKSTSS STVNTIVSRL 
MCYG_04257   SNKITMEVDG NKAACHGNLQ VLQTALANSA RLSQAAAKAK LQEYFKATDS GTVQKVVSRF 
MGYG_02351   SNELTMDVDG KEAACRGNLQ MLKTALANSA RLSKAAASAK FQEYFKTTDS STVQKVVSRF 
TEQG_08048   SNELTMDVDG QQAACRGSLR VLQTALSNSA RLARAAASAK MREYFKTADS RTVQKVASRF 
TESG_01292   SNELTMDVDG QQAACRGSLR VLQTALSNSA RLARAAASAK MREYFKTADS RTVQKVASRF 
TERG_03599   SNELTMDVDG KQAACRGSLR VLQTALSNAS RLSRAAASAK MREYFKTADS RTVQKVASRF 
MCYG_07155   SNELQMDIDG NQAACNANLR ATQTALGNSA RLAQAAARAK FQEYFRTNDA NAKQRVIARL 
MGYG_03465   SNELHMEVDG VQAACNQNLR ATMNALGNSA RLAQAASRAK FQEYFRTNDA NAKQRVIARL 
TEQG_05962   SNELHMEIDG SQAACNQNLR ATRNALGNSA RLAQAASRAK FQEYFRTNDA NAKQRVIARL 
TESG_05102   SNELHMEIDG TQAA------ -VEQAMKFTP EMQSIHSRA- ---------- RTKIRVIARL 
TERG_01528   SNELHMEIDG TEAACNQNLR ATQNALGNSA RLAQAASRAK FQEYFRTNDA NAKQRVIARL 
MCYG_05201   SNTLEMEIDA SKAACDASLR IVKQALANSR MLALNAARAK VREYFGSSDS SIMQKVASRF 
MGYG_06241   SNDLTMEIDA RKAACSPRYQ VIKRALNDAR MIASSASKAK FREFFGTTDP NAMKQVSERL 
TEQG_04671   SNALDMQIDA RKAACDPMAR VLREAIDGSR NLSKDAAAAK VLEFFAAKDS ATRKEVSMHL 
TESG_03882   SNALDMQIDA RKAACDPMAR VLREAIDGSR NLSKDAAAAK VLEFFAAKDS ATRKEVSMHL 
TERG_06377   SNALEMEIDA LKAACNPKER VLRAALQDAQ RLASEAAAAK VLEYFRAKDP GTMKEVSQRL 
BDCG_00922   SNELEIDVDG KAAACTGSGS AATRAIRDSA PLAAMAAGAA FTQYFKTNDQ QVRNLVAARF 
PADG_00776   SNKLEIDVDG TTAACEGSGD DTRRALRDCA SLSTLAAAQK MLEYFKANDD ATRKLVADRF 
BDCG_03454   SNELKIEVDG KQVSCTDHKA VIASALKRDS SIAGEASNA- ---------- --GDQVSDRF 
HCAG_05788   SNEIRIKVND KQSSCNDQKA VIARALKRAS NIATQASSAL FEQYFRTTDR TIRKQVSDRF 
CIMG_00508   SNELKIDVDG VLAACTPAMK NLTALLRSTT DYADAGARAT FETFFKKTDL RTRRPVASRF 
CPAT_02396   SNELKIDVDG VLAACTPAMK NLTALLRSTT DYADAGARAT FETFFKKTDL RTRRPVASRF 
URET_04198   SNELTIHVNG AKPACRAYWQ LKA-AFARCR DLAAGAARIK FAEYFKTTEP RIQRIVAARF 
CIMG_03010   ANVLTMDIDG EMASCTGQAQ LLQGGLRNCV TYAQRAAQAK FQEYFKTTSQ QARQSVARRF 
CPAT_08667   ANVLTMDIDG EMASCTGQAQ LLQGGLRNCV TYAQRAAQAK FQEYFKTTSQ QARQSVARRF 
CIMG_05736   ANTLTMDIDG EMASCTGQAQ LLQGGLRTCV TYAQRAAQAK FQEYFKTTDQ QTRQNVARRF 
CPAT_08585   ANTLTMDIDG EMASCTGQAQ LLQGGLRTCA TYAQRAAQAK FQEYFKTTNQ QTRQNVARRF 
URET_01255   SNELTIDIDG DEAACQGRGQ IIVNSLRSCV GYAQAAAQGK FQEYFKTTSP QVRQNVARRF 
CIMG_06682   TNELKMNVDG ALAACPGERN VLTQGLQTAA GYASRAAEAQ LEEFFKTTDQ QTAQNIAQRF 
CPAT_04075   TNELKMNVDG ALAACPGERN VLTQGLQTAA GYASRAAEAQ LEEFFKTTDQ QTAQNIAQRF 
URET_03761   TDEMTVDVDG AEAACTGNYN ALARALQTAA GYASRAAQAR FQEFFKTTSP QVRQNVAARF 
URET_02006   SNQMKLNVDG DMAACRGNGQ LLSRALQGCS SYAGRAAQAK FQEYFKTNSP QVRQSVAARF 
ABDF020000   TNKIEVDVDG ADASCTGSLT VTQTALRNCA SVAQLAQQAK LTEYFKSSTS SVRSTVSGVF 
ABDG020000   TNKIEVDIDG EAASCSGSLS AIQTAVRNCA SVAQLAQQAK ITEYFKSSSS SVRSTVSGVF 
tree_10714   TNTVSVSVDG EAASCSGSLS VTQTALRNCQ SLASAAQQAK LSEYFKSSSS SVRSTVSGVF 
NCU05071.t   SNIVTASVDG AAASCTGSGS ATRTAMSNCR ALAARASQVK MTEYFKSSSS STRSTVAGVF 
VDAG_08030   SNVVHSTVDG EEAACTGTRT ATINALSNCR SLALAAASAK MTDFFKSSTT ATRNTVAGVF 
VDBG_01232   SNVVHSTVDG EEAACTGTRT ATINALSNCR SLALAAASAK MTDFFKSSTT ATRNTVAGVF 
FGST_09903   SNQIDAEVDG TQAFCNGDFA VTQAALAQCV SQAAAAQQAK MDEYFKRSDA ATRATVADVF 
FOXT_02952   SNRLDAEVDG PQAFCSGSLQ VTQAALSNCA RQASAAQEAK VEEYFKNSDA ATRSTVADVF 
FVET_01806   SNRLDAEVDG PQAFCSGSLQ VTQAALSNCA RQASAAQQAK VEEYFKNSDA ATRSTVADVF 
fsol_36693   SNRIEAEVDG PQAFCSGDLA ITQNALSRCS SMASKAQQAK MKEYFKSDSY ETRQTVADVF 
M_anisopli   SNSITANING SEAGCTGNLS VTQTALNNCQ QLASAAQSAK VKEYFKDSSA STKNTVADVF 
VDAG_00129   SNVLSTVVDG SEAACTGTRA VTTTAIKNCA KLATAAKTAR LQKYFKSSSA RVSKQVSTVF 
VDBG_00521   ---------- ---------- ----AIQNCA KLATAARTAR LQKYFKSSSA RVSKQVSTVF 
VDBG_02494   SNSLSSKVDG IKAACTGTRS ATITAINKCA SLASAARAAR LQEYFKSSSS SVSSRVAAVF 
MGG_10927.   SNHIKAHIDG TEAACTGTLT QTTNAINSCR SLAQRAASAK MNEYFKSTSS SAVNTVVTTF 

             ....|....| ....|....| ....|....| ....|....| ....|....| ....|....| 
                185        195        205        215        225        235               
CIMG_07349   NAVAQESSST DSGATRYFCN DRGNQCPNTI AYTLPSLNVV VNCPIYYLPV ISDECHAQDQ 
CPAT_04742   NAVAQESSST DSGATRYFCN DRGNQCPNTI AYTLPSLNVV VNCPIYYLPV ISDECHAQDQ 
CIMG_10101   TAVAREST-V NGGRTTYDCT DRMGHCPRTI AYTLPAQNHI TNCPIFYMPL LTNRCHGQDQ 
CPAT_07671   TAVAREST-V NGGRTTYDCT DRMGHCPRTI AYTLPAQNHI TNCPIFYMPL LTNRCHGQDQ 
CIMG_08613   KAISRESGST RNGATRYACE DHWNRCPGVL AYTLPSHNLV VNCPSFYLPA LTNRCHGQDQ 
CPAT_05050   KAISRESGST RNGATRYACE DHWNRCPGVL AYTLPSHNLV VNCPSFYLPA LTNRCHGQDQ 
MCYG_00239   QAVAKESSST NNGGTTYFCS DVMGGCEGVL AYTLPSRNQV YNCPIYYLPP LTKECHAQDQ 
MGYG_00813   QSVAQESSST SGGGTTYHCT DLMNGCQGVL AYTLPSQNEV FNCPIYYLPP LSNECHAQDQ 
TEQG_02633   QAVAQESSST TGGSTTYHCS DTMGGCEGVL AYTLPSQNEV FNCPIYYLPP LSNECHAQDQ 
TESG_02193   QAVAQESSST TGGSTTYHCS DTMGGCEGVL AYTLPSQNEV FNCPIYYLPP LSNECHAQDQ 
TERG_00673   QAVAQESSST TGGGTTYHCS DTMGGCEGVL AYTLPSQNEV FNCPIYYLPP LSNECHAQDQ 
MCYG_01991   QSVASESTYV NSGSTTYYCT DVMNGCPGVL AYTLPDQNII TNCPIYYLPA LAQSCHEQDQ 
MGYG_04094   QSVARESTYV NDGRTTYYCT DSMNGCPGVL AYTLPDQNLI FNCPIYYLPP LAQSCYEQDQ 
TEQG_06169   QSVASESTYV DYGSTTYYCS DSMNGCPGVL AYTLPDQNLI FNCPIYYLPA LAQSCYEQDQ 
TESG_06846   QSVASESTYV DYGSTTYYCS DSMNGCPGVL AYTLPDQNLI FNCPIYYLPA LAQSCYEQDQ 
TERG_04416   QSVASESSYV DYGSTTYYCT DSMNGCPGVL AYTLPDQNLI FNCPIYYLPA LAQSCYEQDQ 
MCYG_04257   MSVARESSSN SAGGTTYYCN DSMGGCPGVL AYTLPSQNLV VNCPIYYIPA LNKRCHGQDQ 
MGYG_02351   MSVARESTST --GKTTYYCN DTRDGCPGVL AYTLPSKNQV FNCPSYYLPA LNNRCHGQDM 
TEQG_08048   LSVARESSSG STGRTTYFCN DNRGGCPGVL AYTLPSKNQV YNCPSYYLPA LNNRCHGQDQ 
TESG_01292   LSVARESSSG STGRTTYFCN DNRGGCPGVL AYTLPSKNQV YNCPSYYLPA LNNRCHGQDQ 
TERG_03599   LSVARESSSG STGRTTYYCN DNRGGCPGVL AYTLPSRNQV FNCPSYYLPA LNNRCHGQDQ 
MCYG_07155   NSVARESSSA NAGVTTYYCS DTMGGCPRVL AYTLPSRNLV VNCPIYYLPP LTRQCHAQDQ 
MGYG_03465   NSVARESSSA NAGVTTYYCS DTMGGCPRVL AYTLPSRNLV VNCPIYYLPP LTKQCHAQDQ 
TEQG_05962   NSVARESSSA NGGSTTYYCS DTMGGCPRVL AYTLPSRNLV VNCPIYYLPP LTKQCHAQDQ 
TESG_05102   NSVARESSSA NGGSTTYYCS DTMGGCPRVL AYTLPSRNLV VNCPIYYLPP LTKQCHAQDQ 
TERG_01528   NSVARESSSA NGGSTTYYCS DTMGGCPRVL AYTLPSRNLV VNCPIYYLPP LTRQCHAQDQ 
MCYG_05201   QSVAREST-A SGGQTTYHCT DNRGSCPGVL AYTLPSTNTV YNCPSYY-PS LTKRCHAQDQ 
MGYG_06241   MAIAQ-ASV- ENGPIKWHCF DSRGRCQNVV AYTLPSRNEV FPCMPFF-SD FTNKCHAQDK 
TEQG_04671   YSISK-ASVP EGGPVQWFCY DKHRRCPRTI AYTLPAMNSV FPCYIFWLPH LTDKCHHQDR 
TESG_03882   YSISK-ASVS EGGPVQWFCY DKHRRCPRTI AYTLPAMNSV FPCDIFWLPH LTDKCHHQDR 
TERG_06377   RS-ASGASTM ESPSVKWHCS DMHHRCPRTI AYTLPIQNAV FPCGPFWLPH WTNKCHGQDR 
BDCG_00922   DAVAREASST TSGRTTYYCD DPYGICPNVL AYALPSRNII SNCPAYYLSH LTWRCHGQDR 
PADG_00776   TAVALESSNL TGGSTTYYCR DPYNICNNII AYTIPAENLI SNCPIYYFDN VNRKCHGQDR 
BDCG_03454   HAISNEACSA EGGVVKYQCE DEMDVCPDTV AYALSGSNVV VNCPIYYVTA VSQACDAGDQ 
HCAG_05788   RAIANEAESS IAGTVKYQCH DAMNVCPGAI AYAVSGSNIV VNCPIFY-GV SSQECDSGDQ 
CIMG_00508   RAISNETSII DGGIVRLTCS DDF--CGTIN AIADSWISFI TICPRFFYPP TSPECHATDQ 
CPAT_02396   RAISNETSII DGGIVRLTCS DDF--CGTIN AIADSWISFI TICPRFFYPP TSPECHATDQ 
URET_04198   RAIQRECGAV NRGRARFNCK DSSGLCKGYL AYAVTPGGQV FLCPSFHLPM NGRSCHSQDK 
CIMG_03010   QAIAQECSSA NQGRTIYFCQ DVYRNCRGLI AYTIPARSHV VNCPDYWLPP VVNRGLDPDH 
CPAT_08667   QAIAQECSSA NQGRTIYFCQ DIYRNCRGLI AYTIPARSHV VNCPDYWLPP VVNRGLDPDH 
CIMG_05736   QAIAQECSSA NQGRTIYFCR DVYGYCQGAI AYTVPDRSHV VNCPAYWLPP VLNRGLGPDH 
CPAT_08585   QAIAQECSSA NQGRTIYFCQ DVYGYCQGAI AYTVPDRSHV VNCPAYWLPP VLNRGLGPDH 
URET_01255   QAIAQECSSP SQGRSIVFCQ DVYGYCRGLI AYTVFANSHV ATCPDFYLPA RVNQGLGPDH 
CIMG_06682   QAIAQECGSD SQGSTTYFCD DRFNGCQGVI AYTIPAQSVV VNCPAYWLPP VVNQGLDPDH 
CPAT_04075   QAIAQECGSD SQGSTTYFCD DRFNGCQGVI AYTIPAQSVV VNCPAYWLPP VVNQGLDPDH 
URET_03761   SAIAQECRSP SGGRTTYHCQ DVYRACQGII AYTIPARSAV VNCPPYWLPA VVNQGFAPDM 
URET_02006   QAIVQECSSA SNGKTTYLCE DRFRFCPGLI AYTIPTQSVV ANCPSYWLPP VVNRGLEPDH 
ABDF020000   SRVLSECSST SSGVASYYCS DVLSSCSNVL AYTLPSGSLM VYCNLYFLPA LTRTCHAQDQ 
ABDG020000   SRVASECGST SGGSSSLYCS DVLGGCSGVL AYTLPSGSLM AYCNLYFLPS LSRTCHAQDQ 
tree_10714   GRVASECSST TSGVASYYCS DVLSSCSGVL AYTLPSGSLM VYCNLYFLPA LTRSCHAQDQ 
NCU05071.t   ARVANECGST TSGYARYYCS DVYNACSGVL AYTLPSASFM VNCPLYFLSS LSSQCHAQDQ 
VDAG_08030   NRIASECGSS TGGVSRQYCT DIYPACSGVI AYTLPSQSYM VNCPYYFFPA QSRTCRAIDQ 
VDBG_01232   NRIASECGSS TGGVSRQYCT DIYPACSGVI AYTLPSQSYM VNCPYYFFPA QSRTCRAIDQ 
FGST_09903   AKITAACGTI DSGEMRYYCS DVYGACNGVL AYTVPNGNYM SYCDLYFLPA TTTNCHGQDK 
FOXT_02952   AKIAAECGST NAGDTRYYCT DVYGACNGVL AYTVPGGNYM AYCDLYFLPA TTSTCHAQDQ 
FVET_01806   AKIAAECGST NAGDTRYYCT DVYGACNGVL AYTVPGGNYM AYCDLYFLPA TTSTCHAQDQ 
fsol_36693   GRIASECGST NSGDSRYYCS DVYGACSGVL AYTVPGASYM AYCDLYFLPA TTTSCHGQDQ 
M_anisopli   GKAASECGST GGGVSKYYCT DISNQCGGVL AYTYPGQSYQ AYCGSYFMTP LTSQCHAQDQ 
VDAG_00129   GRIEKECSST TSGVSSYHCT DVYNACTGVI AYTLPSQSFM VNCRIFFMPP TDKRCHAQDQ 
VDBG_00521   GRIEKECSST TSGVSSYHCT DVYNACTGVI AYTLPSQSFM VNCRIFFMPP TDKRCHAQDQ 
VDBG_02494   SRIEEECGST TSGISTYHCT DVYNSCPGVI AYTLSSQSFM VNCDKFFMPP TSSRCHAQDQ 
MGG_10927.   NRIASECN-P SGGASRQYCT DQIGACPGVI AYTVPSQSIM VNCPTFFMPT TSNACRAQTQ 

             ....|....| ....|....| ....|....| ....|....| ....|..
                245        255        265        275        285       
CIMG_07349   ATTCLHEFTH NPGVYDPYCR DHAYGYDGIR KLSPEQALLN ADTYSLF
CPAT_04742   ATTCLHEFTH NPGVYDPYCR DHAYGYDGIR KLSPEQALLN ADTYSLF
CIMG_10101   ATTVLHEITH NPAIVQPHCL DHGYGYQAVR RLNAQQSLQN ADTYSLF
CPAT_07671   ATTVLHEITH NPAIVQPHCV DHGYGYQAVR RLNAQQSLQN ADTYSLF
CIMG_08613   ATTVLHEFAH APGVHEPFCK DHAYGYRSIR RLSTRLALNN ADSFSLF
CPAT_05050   ATTVLHEFAH APGVHEPFCK DHAYGYRSIR RLSTRLALNN ADSFSLF
MCYG_00239   ATTTLHELTH NPAVQEPFCE DNGYGYERAT ALSAEKAVQN ADSYALF
MGYG_00813   ATTTLHELTH NPAVQEPFCE DNGYGYERAT ALSAEKAVQN ADSYALF
TEQG_02633   ATTTLHELTH NPAVQEPFCE DNGYGYDRAT ALSAEQAVQN ADSYALF
TESG_02193   ATTTLHELTH NPAVQEPFCE DNGYGYDRAT ALSAEQAVQN ADSYALF
TERG_00673   ATTTLHELTH NPAVQEPFCE DNGYGYERAT ALSAEKAVQN ADSYALF
MCYG_01991   ATTTLHEMTH NSAVVSPYCD DLGYGYEDAT SLSAGQAIQN ADTYALF
MGYG_04094   ATTTLHEMTH NSAVVSPFCD DLGYGYDDAT SLSASQALQN ADSYALF
TEQG_06169   ATTTLHEMTH NSAVVSPFCD DFGYGYEDAT SLSAAQAIQN ADSYALF
TESG_06846   ATTTLHEMTH NSAVVSPFCD DFGYGYEDAT SLSAAQAIQN ADSYALF
TERG_04416   ATTTLHEMTH NSAVVSPFCD DLGYGYEDAT SLSAAQAIQN ADSYALF
MCYG_04257   ATTTLHEFTH NPAVVSPFAQ DLGYGYDRVA ALPASKAIQN ADTYALF
MGYG_02351   ATTTLHELTH NPAVVTPFCE DLGYGYDRVS RLPASKAVQN ADTYSLF
TEQG_08048   ATTTLHELTH NPAVVSPFCE DLGYGYQRVS ALPASKAIQN ADTYSLF
TESG_01292   ATTTLHELTH NPAVVSPFCE DLGYGYQRVS ALPASKAIQN ADTYSLF
TERG_03599   ATTTLHELTH NPAVVTPFCE DLGYGYQRVS ALPASKAIQN ADTYSLF
MCYG_07155   ATTTLHEFTH NPAVASPHCQ DYAYGYQQCI SLPAAKAVQN ADNYALF
MGYG_03465   ATTTLHEFTH NPAVASPHCQ DYAYGYQQCI SLPAAKAVQN ADNYALF
TEQG_05962   ATTTLHEFTH NPAVASPHCQ DYAYGYQRCI SLPAAKAVQN ADNYALF
TESG_05102   ATTTLHEFTH NPAVASPHCQ DYAYGYQQCI SLPAAKAVQN ADNYALF
TERG_01528   ATTTLHEFTH NPAVASPHCQ DYAYGYQQCI SLPAARAVQN ADNYALF
MCYG_05201   ATTTLHELTH NPVVVSPFCK DLGYGYRLAT GLPTSKAIQN ADNYALF
MGYG_06241   PTTLIHEAAH NPSVVQPFCR DHGYGYDHVS RLPPRLALQN ADNYSIY
TEQG_04671   VSTIIHEGAH NPAVMRPHAR DLGYGYERAT SLPPQRAKRN ADNFALF
TESG_03882   VSTIIHEGAH NPAVMHPYAK DLGYGYKRAT SLPPQRAKRN ADNFALF
TERG_06377   VTTIVHEALH NPNVAKPYCK DFGYGYRRAT GLSHKRAMGN ADNYALF
BDCG_00922   VTTSIHEFTH TPGVFSPGTD DLAYGHQAAT SLSTWEALNN ADSFSLF
PADG_00776   VTTSLHEFTH ASSVFSPGTK DIAYGYNACI LLSTRDALNN ADTFALF
BDCG_03454   ALTVIHELSH IDAVYYPATT DLAYGEDASM ALNADMSIRN ADSYTFY
HCAG_05788   ALTVIHEFSH IDAVYYPATT DIAYGEDASI ALASDMAFRN ADNYIFY
CIMG_00508   TSILLHEMTH MRHVYSPGTN DFAYGYDNVT KLPADQAINN ADTFAIY
CPAT_02396   TSILLHEMTH MRHVYSPGTN DFAYGYDNVT KLPADQAINN ADTFAIY
URET_04198   GHVVLHELTH LGEVYEPRCR DYAYSYEGIK RLGADKAYLN ADTYGLY
CIMG_03010   GYVVVHEFTH ATSIFSPGTV DHAYGYEQCR RLNAQQSLSN ADNYSLF
CPAT_08667   GYVVVHEFTH ATSIFSPGTV DHAYGYEQCR RLNAQQSLSN ADNYSLF
CIMG_05736   GYVIVHEFTH APSVFSPGTV DHAYGYEQCR RLNAQQSLNN ADSYSLF
CPAT_08585   GYVIVHEFTH APSVFSPGTV DHAYGYEQCR RLNAQQSLNN ADSYSLF
URET_01255   GYVMVHELTH APAVFSPYTQ DYAYGYQQCR RLNAQQSLGN ADNYSLF
CIMG_06682   GYVVVHEFTH ATSIFSPGTQ DHAYGYENCI RLSPEQCISN ADNYSLY
CPAT_04075   GYVVVHEFTH ATSIFSPGTQ DHAYGYENCI RLSPEQCISN ADNYSLY
URET_03761   GYVVVHEFAH APSIFRPGTV DHAYGYAQCV RLNSQQALSN ADNYALF
URET_02006   GYVVVHEFTH ATSIFSPGTE DHGYGYEECR RLNAQQSLSN ADNYSLF
ABDF020000   ATTNIHEITH LSQV--KGTQ DYGYGYNFVR SLTAAQNLNH ADTYALF
ABDG020000   ANTVIHESTH LSQV--KGTQ DYGYGYNFIQ SLSASQNLNH ADTYALY
tree_10714   ATTNIHEVTH LTQV--KGTQ DYGYGYNFVR SLSAAQNLNH ADTYALY
NCU05071.t   ATTTLHEVTH LSQI--QGTS DQCYGYSCVR QLSGSQNLKH ADTYALF
VDAG_08030   ATTTLHEVTH LTQI--RGTQ DYCYGYSCVR SLSASQNINH ADTYTLF
VDBG_01232   ATTTLHEVTH LTQI--RGTQ DYCYGYSCVR GLSASQNINH ADTYTLF
FGST_09903   GNTNLHEMTH LNQI--KGTS DFGYGYSFLR SLTAEQNINH ADTYALF
FOXT_02952   GNTNLHEMTH LNQI--KGTS DYGYGYNFIQ SLTAEQNINH ADTYALF
FVET_01806   GNTNLHEMTH LTQI--KGTS DYGYGYNFLQ SLTAEQNINH ADTYALF
fsol_36693   AQTNVHEMTH LNQI--KGTS DYGYGYNFLQ SLSADQNINH ADTYALF
M_anisopli   ATTNLHETTH LTQI--KGTT DN-YGYDNAM GLDTQKALDN ADTYALF
VDAG_00129   QTTILHEMTH LAEI--AGTE DYGYGFDFIR SLTPAQNLNH ADTYTLF
VDBG_00521   QTTILHEMTH LTEI--AGTE DYGYGFDFVR SLTPAQNLNH ADTYTLF
VDBG_02494   QTTILHEMTH LSQI--AGTS DYGYGYNFVQ SLTAAQNLNH ADTYTLF
MGG_10927.   DNTILHEVTH LSQV--KGTQ DYCYGYTCMR QLTSAQNLNH ADTYTLF
