# Supplementary material for: Independent Expansion of Zincin Metalloproteinases in Onygenales Fungi May Be Associated with Their Pathogenicity
Source: PLoS One. 2014 Feb 28;9(2):e90225. doi: 10.1371/journal.pone.0090225 (PMC3938660; doi:10.1371/journal.pone.0090225)
Supplement: Figure S2 — Amino acid sequences alignment for 38 M36 family genes with MUSCLE 3.5. (DOC) [file pone.0090225.s002.doc]

Figure S2. Amino acid sequences alignment for 38 M36 family genes with MUSCLE 3.5
����MUSCLE v3.5 was used to generate protein alignment with default settings [14]. The ambiguous areas of alignment were located and removed by using the program Gblocks 0.91b [15,16] with default parameters. The gap selection criterion ��with half�� was used here. Finally, a 1569-bp codon-based alignment corresponding to 523 amino acids for 38 M36 family genes were obtained from Gblocks 0.91b.

             ....|....| ....|....| ....|....| ....|....| ....|....| ....|....| 
                 5          15         25         35         45         55                     
CIMG_06073   MHGLLLLSLP LYSRRDLDAY RLPEKSSATK LVKQTIPSAT FRVVDDHYIS DTGLGHVYFR 
CPAT_03439   MHGLLLLSLP LYSRRDLDAY RLPEKSSATK LVKQTIPSAT FRVVDDHYIS DTGLGHVYFR 
URET_06232   MHGLLLLSLP FNVRRDLDSF RLNERSQATR LVKRVAPKAT FRLVDDHYIG DTGVGHVYFR 
MCYG_07415   MHGLLLISLP LHAGRDLNEY RIGHRSSATE MVKQTMPNME FRLVDDHYIG QSGIGHVRFR 
MGYG_05327   MHGLLLLSLP LHAGRDLNEF RMAHRSSATE LVKQTMPNME FRLVDDHYVG DSGIGHVRFR 
TEQG_07141   MHGLLLLSLP LHAGRDLNEF RVAHRSSATE LVKQTMPNME FRLVDDHYVG DSGIGHVRFR 
TESG_07429   MHGLLLLSLP LHAGRDLNEF RVAHRSSATE LVKQTMPNME FRLVDDHYVG DSGIGHVRFR 
TERG_02213   MHGLLLLSLP LHAGRDLNEF RIAHRSSATE LVKQTMPNME FRLVDDHYVG DSGIGHVRFR 
MCYG_07688   MHGLLLLSLP LHAGRDLNAY RMADRASATE VVKRVMPGMT FRLVDDHYVG VSGISHVYFR 
MGYG_05070   MHGLLLLSLP LRTSQDLNAY RMADRSSATE VVKRMMPGVT FRMVDDHYVG ESGISHVYFR 
TEQG_00173   MHGLLLLSLP LHAGRDLDAY RMADRSSATE VVKRMMPGMT FRMVDDHYVG ESGISHVYFR 
TESG_03496   MHGLLLLSLP LHAGRDLDAY RMADRSSATE VVKRMVPGMT FRMVDDHYVG ESGISHVYFR 
CIMG_10191   MHGLLLLSLP LRSRRDLDAF RLGQNAEAKD LVKTTLPDAT FRVVDDHYVG TNGVAHVHLR 
CPAT_07763   MHGLLLLSLP LRSRRDLDAF RLGQNAEAKD LVKTTLPDAT FRVVNDHYVG TNGVAHVHLR 
URET_03538   MHGLLLLTLP LRSRRDLDAY RVSAKAEATE LVKTTLPGVT FRVVNDHYVG TNGVAHVHFR 
MCYG_02088   MHGLLLLALP SNTHRDTSAY FLPQLSLATS LLKATLPYAS FRLIDDHYIG DSGIGHVHFR 
MGYG_03984   MHGLLLLALP LNSRRDITSY RLPQISKATN WLKKTLPNAS YRLVNDHYIG DSGIGHVHFR 
TEQG_04323   MHGLLLLALP LNSRRDITSY RLPQISKATD WLKKTLPKAT YRLVNDHYIG DSGIGHVHFR 
TESG_00401   MHGLLLLALP LNSRRDITSY RLPQISKATD WLKKTLPKAT YRLVNDHYIG DSGIGHVHFR 
TERG_04324   M----LLALP LSSRRDITSY RLPQISKATN WLKKTLPKAT YRLVKDHYIG DSGIGHVHFR 
MCYG_02168   MHGLLLVALP LGSPRDVNAY RFTSTAKATK LVKSTFPNMT FRTVKDHYIG TNGIGHVHFK 
MGYG_02992   MHGLLLAALP LGSPRDINAY RFASMAKATK LVKSTFPNMT FRTVKDHYIG TNGIGHVHFK 
TEQG_05259   MHGLLLAALP LGSPRDINPY RFASMAKATK LVKSTFPNMT FRTVKDHYIG TNGIGHVHFK 
TESG_06485   MHGLLLAALP LGSPRDINPY RFASMAKATK LVKSTFPNMT FRTVKDHYIG TNGIGHVHFK 
TERG_04809   MHGLLLAALP LGSPRDINPY RFASMAKATK LVKSTFPNMT FRTVKDHYIG TNGIGHVHFK 
MCYG_04620   MHGLLLLALP MNSRRDIDSF RLPLKAKATK LVKSTFPKST FRVVDDHYIG TNGIGHVHFK 
MGYG_08200   MHGLLLLALP MNSRRDIDSF RLPLKAKATK LVKSTFPKST FRVVDDHYIG TNGIGHVHFK 
TERG_03248   MHGLLLLALP MNSRRDIESF RLPLKAKATK LVKSTFPKST FRVVDDHYIG TNGIGHVHFK 
TESG_02775   MHGLLLLALP MNSRRDIESF RLPLKAKATK LVKSTFPKST FRVVDDHYIG TNGIGHVHFK 
AFL2T_0880   MHMLSFLALP VF---DLEKF RLTPNAEAIK LVRETFPTAS FRLREDHYVG DNGVAHVHFR 
AO09013800   MHMLLFLALP VF---DLEKF RLTPNAEAIK LVRETFPNAT FRLREDHYVG DNGVAHVHFR 
An01g02070   MHGL------ -----DLDSL RLTSNSEAAR LVQNIVPGAS FRLIDDHFVG DNGVAHVYFR 
ATEG_07544   MRLLSLMALP LCARRDLTPY RLPGNAEAKK VLQSVHPDAT FRVIDDHYVG DNGVAHVHLL 
ACLA_06030   MRGLLLVALP ASQRRDLNAF RLKTSATATQ FVKAIAPGLT FRVVDDHYVG DNEIAHVNFR 
AFUA_8G070   MRGLLLLALP ASNRRDLNAF RLKSLAKATQ HVKMIAPDAT FRVVDDHYVG DNGVAHVHFR 
NFIA_09986   MRGLLLLALP ASNRRDLNAF RLKSLAKATQ HVKMIAPDAT FRVVDDHYVG DNGVAHVHFR 
AFL2T_0484   MRGLLLLGLP LAQRRDLNSF RLHQAAKATQ LVKNILPDAT FRVVKDHYIG SNGVAHVNFR 
AO09001100   MRGLLLLGLP LAQRRDLNSF RLHQAAKATQ LVKNILPDAT FRVVKDHYIG SNGVAHVNFR 

             ....|....| ....|....| ....|....| ....|....| ....|....| ....|....| 
                 65         75         85         95        105        115                   
CIMG_06073   QTINGLDVDN ADFNVNVGKD GKIFSFGNSF YTGKVPSASL --TRDHSDPI QALFKGTSGA 
CPAT_03439   QTINGLDVDN ADFNVNVGKD GKIFSFGNSF YTGKVPSASL --TRDHSDPI QALFKGTSGA 
URET_06232   QTINGVDVDN GDFNVNIGRN GRVFSYGNSF HTGDVPESNL RVKEDPSNPV QALLKGTSGA 
MCYG_07415   QTMHGIDIDN SDFNVNIGQD GKVLSHGNSF YTGPAPESSP VQKRDFSDPM QALFKGTSGA 
MGYG_05327   QTMHGIDIDN SDFNVNIGKD GKVLSHGNSF YTGPAPSSNP MVKRDFMDPM QALFKGTSGA 
TEQG_07141   QTMHGIDIDN SDFNVNVGKD GKILSHGNSF YTGPAPASNP MIKRDFIDPM QALFKGTSGA 
TESG_07429   QTMHGIDIDN SDFNVNVGKD GKILSHGNSF YTGPAPASNP MVKRDFIDPM QALFKGTSGA 
TERG_02213   QTMHGIDIDN SDFNVNVGKD GKVLSHGNSF YTGPAPSSNP MVKRDFIDPM QALFKGTSGA 
MCYG_07688   QTMHGMDIDN SDFNVNIGKD GKVLSYGNSF YTGPAPDKAP MVKRDFSDPM QALFMGTTGA 
MGYG_05070   QTMHGMDIDN SDFNVNIGKD GKVLSFGNSF YTNPTPDKAP VEKRDFSDPM KALFMGTSGA 
TEQG_00173   QTMHGMDIDN SDFNVNIGKD GKVLSFGHSF YTGPAPDKAP VEKRDFSDPM KAFFMGTSGA 
TESG_03496   QTMHGMDIDN SDFNVNIGKD GKVLSFGHSF YTGPAPDKAP VEKRDFSDPM KAFFMGTSGA 
CIMG_10191   QTVHGIDVDN ADFNVNV-KD GKVFSFGNSF YKGKIPEENP MVKRDHADPV KALFKGTSGA 
CPAT_07763   QTVHGIDVDN ADFNVNV-KD GKVFSFGNSF YRGKIPEENP MVKRDHADPV KALFKGTSGA 
URET_03538   QTIHGVDVDN ADFNVNV-KD GKVFSFGNGF YKGEIPKENP MVKRDFSDPV HALFKGTSGA 
MCYG_02088   QTVYGIDIDN TDFNVNVGRD GKVFSYGSSF YEGEIPKANP VAKRDFSDPV NALFKGTTGA 
MGYG_03984   QTAHGIDIDN TDFNVNIGRD GKVFSFGNSF YDGEIPKANP MVKRDFSDPV DALFEGTSGA 
TEQG_04323   QTAHGIDIDN TDFNVNIGRD GKVFSFGNSF YDGEIPKANP MVKRDFSDPV NALFEGTSGA 
TESG_00401   QTAHGIDIDN TDFNVNIGRD GKVFSFGNSF YDGEIPKANP MVKRDFSDPV NALFEGTSGA 
TERG_04324   QTAHGIDIDN TDFNVNIGRD GKVFSFGNSF YDGEIPKANP MVKRDFSDPV NALFEGTSGA 
MCYG_02168   QTAHDIDIDN ADFNVNIGRD GKVFTFGNSF YQGEMPKTNP MVKRDYSDPV KALFEGTSGA 
MGYG_02992   QTAHGIDIDN ADFNVNIGRD GKVFTFGNSF FEGEMPKTNP LTKRDFSDPV KALFEGTSGA 
TEQG_05259   QTAHGIDIDN ADFNVNIGRD GKVFTFGNSF YEGEMPKTNP LTKRDFADPV KALFEGTSGA 
TESG_06485   QTAHGIDIDN ADFNVNIGRD GKVFTFGNSF YEGEMPKTNP LTKRDFADPV KALFEGTSGA 
TERG_04809   QTAHGIDIDN ADFNVNIGRD GKVFTFGNSF YEGEMPKTNP LTKRDFSDPV KALFEGTSGA 
MCYG_04620   QTAHGLDIDN SDFNVNIDRD GKVFSFGNSF FTGEIPKESP MVKREFSDPV KALFQGTSGA 
MGYG_08200   QTAHGLDIDN SDFNVNIDRD GKVFSFGNSF FTGEIPKENP MVKRAFSDPV KALFMGTSGA 
TERG_03248   QTAHGLDIDN SDFNVNIGRD GKVFSFGNSF FTGEIPKENP MVKRAFSDPV KALFMGTTGA 
TESG_02775   QTAHGLDIDN SDFNVNIDRD GKVFSFGNSF FTGEIPKENP MVKRAFSDPV KALFMGTTGA 
AFL2T_0880   QTVHDLDVDN GDFNVNVGRD GSVFSYGNSF YTGPVPSITQ LTKRDFTDPV AALLRGTSGA 
AO09013800   QTVHNLDVDN GDFNVNVGRD GSVFSYGNSF YTGPVPSITQ LTKRDFTDPV AALLRGTSGA 
An01g02070   QTLHGIDIDN ADFNVNIGKD GLVLSFGHSF FTGALPS--- ---------- ---FREAVGA 
ATEG_07544   QTAHGIDIDN ANFNVNIDKN GKVLSYGNSF FSGKIPDSDP LTKRSFSDPV EALFKGTKGA 
ACLA_06030   QTANGLDIDN ADFNVNVGKD GKIFSHGNSF FKGKIPDASS LTKRDFSDPT VALFNGVSGT 
AFUA_8G070   QTANGLDIDN ADFNVNVGKD GKVFSYGNSF YTGQIPSSAA LTKRDFSDPV TALFKGVSGT 
NFIA_09986   QTANGLDIDN ADFNVNVGKD GKVFSYGNSF YTGQIPSSAA LTKRDFSDPV TALFKGVSGT 
AFL2T_0484   QTAHGLDIDN ADFNVNVGKN GKIFSYGHSF YTGKIPDANP LTKRDYTDPV AALFKGVSGT 
AO09001100   QTAHGLDIDN ADFNVNVGKN GKIFSYGHSF YTGKIPDANP LTKRDYTDPV AALFKGVSGT 

             ....|....| ....|....| ....|....| ....|....| ....|....| ....|....| 
                125        135        145        155        165        175               
CIMG_06073   LSEPTAKLVY IVKDDGSLAL TWRVETDIGD NWLLSYIDAK DSDKVHNVVD YVAHATYQVY 
CPAT_03439   LSEPTAKLVY IVKDDGSLAL TWRVETDIGD NWLLSYVDAK DSDKVHNVVD YVAHATYQVY 
URET_06232   LADPTAKLVY LMKNDGSLAL TWRVETDIGD NWLLTYVDAE DTTKVHNVVD YVAHATYKVY 
MCYG_07415   LSDPTAKLCY MAKEDGSLAL TWRVETDIGD NWLLSYMDAK DTGKVHNVVD YVAHATFQVY 
MGYG_05327   LSDPTAKLCY MAKEDGSLAL TWRVETDIGD NWLLSYMDAK ESAKVHNVVD YVAHATFQVY 
TEQG_07141   LSDPTAKLCY MAKEDGSLAL TWRVETDIGD NWLLSYMDAK ESSKVHNVVD YVAHATFQVY 
TESG_07429   LSDPTAKLCY MAKEDGSLAL TWRVETDIGD NWLLSYMDAK ESSKVHNVVD YVAHATFQVY 
TERG_02213   LSDPTAKLCY MAKEDGSLAL TWRVETDIGD NWLLSYMDAK ESSKVHNVVD YVAHATFQVY 
MCYG_07688   LSDPSAKLCY MAKEDGSLAL TWRVETDMGD NWLLSYVDAK STDQVHNVVD YVSHATYQVY 
MGYG_05070   LSDPQGKLCY MAKEDGTLAL TWRVETDMGD NWLLSYVDAK DTDKVHNVVD YVSHATYQVY 
TEQG_00173   MSDPQGKLCY MAKEDGTLAL TWRVETDMGD NWLLSYVDAK ETEKVHNVVD YVSHATYQVY 
TESG_03496   MSDPQGKLCY MAKEDGTLAL TWRVETDMGD NWLLSYVDAK ETEKVHNVVD YVSHATYQVY 
CIMG_10191   LSDPKGELVY LIKPDGELSL TWKVETDVGD NWLLSYIDAK DGNNIHGVVD YVADATYQVY 
CPAT_07763   LSDPKGELVY LIKPDGELSL TWKVETDVGD NWLLSYIDAK DGKNIHGVVD YVADATYQVY 
URET_03538   LSEPKGDLVY FVKPDGKLSL TWRVETDVGD NWLSSYVDAK DSSKIHGVTD YVADATFQVY 
MCYG_02088   LTDPTAQLVY LQK-DGGLHL TWRVETDVGD NWLLTYVDAK KNDQVHGVVD YVASAEYQVY 
MGYG_03984   LSDPKAQLVY LQK-DGGLVL SWKVETDVGD NWLLSYVDAN DKGKVHSVVD YVSAAAYEVY 
TEQG_04323   FSDPKAQLVY LQK-DGGLVP SWKVETDIGD NWLLTYVDAN KNDKVHSVVD YVSAAEYKVY 
TESG_00401   FSDPKAQLVY LQK-DGGLVP SWKVETDIGD NWLLTYVDAN KNDKVHSVVD YVSAAEYKVY 
TERG_04324   LSDPKAQLVY LQK-DGGLVL SWKVETDVGD NWLLTYVDAN KNDKVHSVVD YVSAAEYQVY 
MCYG_02168   LSEPKAKLVY IQK-DGNLHL TWRVETDVGD NWLLSYVDSK ESETVHNVVD YVASADYKVF 
MGYG_02992   LSEPKAKLVY LQK-DGNLHL TWRVETDVGD NWLLSYVDAK ESETVHNVVD YVASADYKVF 
TEQG_05259   LSEPMAKLVY IQK-DGKLHL TWRVETDVGD NWLLSYVDSK ETETVHNVVD YVASADYKVF 
TESG_06485   LSEPMAKLVY IQK-DGKLHL TWRVETDVGD NWLLSYVDSK ETETVHNVVD YVASADYKVF 
TERG_04809   LSDPMAKLVY IQK-DGKLHL TWRVETDVGD NWLLSYVDSK ETETVHNVVD YVASADYKVF 
MCYG_04620   LSAPKAKLVY LQKEDGSLAL TWKVETDVGD NWLLSYVDAH DSETVHNVVD YVASAEFKVF 
MGYG_08200   LSAPKAKLVY LQKDDGTLAL TWRVETDVGE NWLLSYVDAN NSETVHNVVD YVASAEYKVF 
TERG_03248   LSAPKANLVY LQKEDGTLAL TWKVETDVGD NWLLTYVDAH NSETVHNVVD YVASAEYKVF 
TESG_02775   LSAPKANLVY LQKEDGTLAL TWRVETDVGD NWLLTYVDAH NSETVHNVVD YVASAEFKVF 
AFL2T_0880   VTDPKARLVY LVKPEGTLCL VWRVETDVDD NWLLTYVDAK TAEDIHGVVD YISEATFQVY 
AO09013800   VTNPKARLVY FVKPDGTLCL VWRVETDVDD NWLLTYVDAK TAEEIHGVVD YVSEATFQVY 
An01g02070   VSDPKAKLVY LVKPEGTLAL TWRIETDMYE HWLLTYIDAE TT-TVHGVVD YVADATYQVY 
ATEG_07544   LSDPTADLVY LAKPDNTLAL TWRVETDMNS NWLLTYVDAE TAETIHGVVD YISDATYQVY 
ACLA_06030   VSDPKAKLVY FAKPDGTLAL TWRVETDVDH DWLLTYVDAQ SGKEVHGVVN YVAEADYKVY 
AFUA_8G070   VSDPKAKLVY FVKDDGTLAL AWRVETDIDS NWLLTYIDAK SGEEIHGVVD YVAEADYQVY 
NFIA_09986   VSDPKANLVY FVKDDGTLAL TWRVETDIDS NWLLTYIDAK SGEQIHGVVD YVAEADYQVY 
AFL2T_0484   VSDPKAQLVY LVKEDGSLAL TWKVETDIDS NWLLTYIDAN TGKDVHGVVD YVAEADYQVY 
AO09001100   VSDPKAQLVY LVKEDGSLAL TWKVETDIDS NWLLTYIDAN TGKDVHGVVD YVAEADYQVY 

             ....|....| ....|....| ....|....| ....|....| ....|....| ....|....| 
                185        195        205        215        225        235               
CIMG_06073   PWGINDPTEG SRQVFKDPWS PFTWISDGRQ NYTTTRGNNG IAQNNPDGGT EYLNNYRPNS 
CPAT_03439   PWGINDPTEG SRQVFKDPWS PFTWISDGRQ NYTTTRGNNG IAQNNPDGGT EYLNNYRPNS 
URET_06232   RWGIADPTEG ELEVISDPWS EFTWHGNGTT RFSTTIGNNG IAQSNPTGGS EYLNNYRPQP 
MCYG_07415   KWGLADPTEG NREILTNPWS PLTWLADGQN NFTATRGNNA IAQYNPDGGN DYENNYRPSP 
MGYG_05327   KWGLADPTEG NREILNNPWS PLTWLADGQN NFTATRGNNA IAQYNPDGGN DYENNYRPSP 
TEQG_07141   KWGLADPTEG KRDILTNPWS PLTWLADGKT NFTATRGNNA IAQYNPDGGN DYENNYRPSP 
TESG_07429   KWGLADPTEG KRDILTNPWS PLTWLADGKT NFTATRGNNA IAQYNPDGGN DYENNYRPSP 
TERG_02213   KWGLADPTEG KREIITNPWS PLTWLSDGHN NYTATRGNNA IAQYNPDGGN DYENNYRPSP 
MCYG_07688   RWPIPDPTEG KREILENPWS PFTWISDGKN NYTTTRGNNA IAQANPDGGN EYLNNYRPNN 
MGYG_05070   PWPVPDPTEG KRAVLQNPWS PFTWISDGKN NYSTTRGNNA IAQANFDGGS DYLNNYRPNN 
TEQG_00173   RWPIPDPTEG KRETIENPWS PFTWISDGKT NYTTTRGNNA IAQANFDGGE DYLNNHRPNN 
TESG_03496   RWPIPDPTEG KRETIENPWS PFTWISDGKT NYTTTRGNNA IAQANFDGGE DYLNNHRPNN 
CIMG_10191   PWGINDPTDG EREVLTDPWS EFTWISDGRT RYPTTRGNNG IAQDNPSGGN QYENNYRPMS 
CPAT_07763   PWGINDPTEG EREVFTDPWS EFTWISDGRT RYPTTRGNNG IAQDNPSGGN QYENNYRPMS 
URET_03538   PWGLNDPTEG SRQTLTDPWS EFTWHSDGNT RYPTTRGNNG IAQDNPSGGT GYLNNYRPQS 
MCYG_02088   PWGVNDPTDG ERAHLYFPW- ---WHIDGRG WHTTTRGNNA IAQDNPSGGW EYEDNHRPTN 
MGYG_03984   PWGINDPTEG KRSTIHVPW- ---WHIDGKN WYPTTRGNNA IAQENPTGQR EYENNYRPKS 
TEQG_04323   PWGINDPTEG NRTSIHLPW- ---WHIDGKG WYSTTRGNNA IAQENPTGGP EYENNYRPKS 
TESG_00401   PWGINDPTEG NRTSIHLPW- ---WHIDGKG WYSTTRGNNA IAQENPTGGP EYENNYRPKS 
TERG_04324   PWGINDPTEG NRTTLHLPW- ---WHIDGKG WYSTTRGNNA IAQENPTGGP EYENNYRPKS 
MCYG_02168   AFGLNDPTEG QPSMIKDPWS PFTWHGDGKT DYTVTRGNNV AAQDNPSGGS QWENNYRPDS 
MGYG_02992   AWGLNDPTEG QPTMIKDPWS PFTWHGDGQM DYTVTRGNNV PAQDNPSGGS QWENNYRPES 
TEQG_05259   AWGLNDPTEG QPTMIKDPWS PFTWHGDGEM DYTVTRGNNI AAQDNPSGGG QWENNYRPES 
TESG_06485   AWGLNDPTEG QPTMIKDPWS PFTWHGDGEM DYTVTRGNNI AAQDNPSGGG QWENNYRPES 
TERG_04809   AWGLNDPTEG QPTMIKDPWS PFTWHGDGQM DYTVTRGNNI AAQDNPSGGE QWENNYRPDS 
MCYG_04620   AWGLNDPTEG NPTSFRDPWS PFTWHSDGTN KYPTTRGNNA IAQDNPTGGS TYLNNYRPQS 
MGYG_08200   AWGLNDPTEG NPTSIRDPWS PYTWNSDGNT KYPTTRGNNA IAQDNPTGGS QYLNNYRPQS 
TERG_03248   AWGLNDPTEG NPTSIRDPWS PYTWNSDGMS KYPTTRGNNA IAQDNPTGGS TYINNYRPQS 
TESG_02775   AWGLNDPTEG NPTSIRDPWS PYTWHSDGMT KYPTTRGNNA IAQDNPTGGS TYINNYRPQS 
AFL2T_0880   GWGINDPGQD SRAVLTDPWS PLTWFSDGQK NWTTTRGNNG IAQENPT--- -YLNNFRPDS 
AO09013800   GWGINDPGQD SRAVLTDPWS PLTWFRDGQK NWTTTRGNNG IAQENPT--- -YLNNFRPDS 
An01g02070   PWGTNDPAEG HRTIVTDPWS AYTWISDGRD NYTTTRGNNA IAHWNPTGGG SYLYNLRPSD 
ATEG_07544   PWGLNDPTEG SRQILEDPWS EFTWIGDGKA KYKTTRGNNG IAQSNPDGGD DYLNNHRPES 
ACLA_06030   PWGLNDPTEG SRVMIKDPWS EFTWNSDGTK KYPTTRGNNG IAQSNPSGED DYINNHRPRS 
AFUA_8G070   AWGINDPTEG ERTVIKDPWS EFTWISDGST NYTTSRGNNG IAQSNPSGGS SYLNNYRPSS 
NFIA_09986   AWGINDPTEG ERTVVKDPWS EFTWISDGST KYTTSRGNNG IAQSNPNGGS SYLNNYRPSS 
AFL2T_0484   AWGINDPTEG PRTVISDPWS AFTWISDGEN NYTTTRGNNG IAQSNPTGGS QYLKNYRPDS 
AO09001100   AWGINDPTEG PRTVISDPWS AFTWISDGEN NYTTTRGNNG IAQSNPTGGS QYLKNYRPDS 

             ....|....| ....|....| ....|....| ....|....| ....|....| ....|....| 
                245        255        265        275        285        295               
CIMG_06073   RNLRFEYPPK SYTNASITQL FYSANTYHDL LYTLGFTEEA GNFQVSNGNR GGKGNDYVIL 
CPAT_03439   RNLRFEYRPK SYTNASITQL FYSANTYHDL LYTLGFTEEA GNFQVSNGNR GGKGNDYVIL 
URET_06232   ADLKFEYDPS TYIDASITQL WYSANTYHDL LYMLGFNERS GNFETNNNNQ GGKGNDYVIL 
MCYG_07415   KNLKFEYPPK TYIDASVTQL FYTSNVCHDL YYMLGFNEKA GNFQVNNRGQ GGKGNDYVIL 
MGYG_05327   KNLKFEYPPK TYIDASVTQL FYTSNVCHDL YYMLGFTEKA GNFQVNNRGQ GGKGGDYVIL 
TEQG_07141   KNLKFEYPPK TYIDASVTQL FYTSNVCHDL YYMLGFNEKA GNFQVNNRGQ GGKGNDYVIL 
TESG_07429   KNLKFEYPPK TYIDASVTQL FYTSNVCHDL YYMLGFNEKA GNFQVNNRGQ GGKGNDYVIL 
TERG_02213   KNLKFEYPPK TYIDASVTEL FYTSNICHDL YYMLGFNEKA GNFQVNNRGQ GGKGNDFVIL 
MCYG_07688   KNLKFEYPPK TYIDASITQL FYSANMVHDL YYMLGFTEKA GNFQVNNRGQ GGKGNDFVIL 
MGYG_05070   KNLKFEYPPK SYIDASVTQL FYSANMVHDL YYMLGFTEKA GNFQVNNRNQ GGKGGDFVIL 
TEQG_00173   KNLKFEYPPK SYIDASVTQL FYSANMVHDL YYMLGFTEKA GNFQVNNHGQ GGKGNDFVIL 
TESG_03496   KNLKFEYPPK SYIDASVTQL FYSANMVHDL YYMLGFTEKA GNFQVNNHGQ GGKGNDFVIL 
CIMG_10191   DDLRFEYPPD SYIDASITQL FYTSNVYHDL LYILGFTERA GNFEFNNNNQ GGRGNDYVIL 
CPAT_07763   DDLRFEYPPD SYIDASITQL FYTANVYHDL LYILGFTERA GNFEYNNNNQ GGRGNDYVIL 
URET_03538   SALRFEYPPT SYKDASITQL FYTANTFHDL TYLLGFTERA GNFEVNNNNQ GGRGNDFVIL 
MCYG_02088   PLLIFRYPPA SYRDASITQL FYTGNVYHDL LYILGFNEKA GNFQVNNWGK GGKGNDFTIL 
MGYG_03984   PLFIFKYPPS SYRDASITQL FYTTNVFHDV LYILGFNEKA GNFQTNNWNK GGLGGDYAIL 
TEQG_04323   PLFIFKYPPS SYRDASITQL FYTTNVYHDV LYILGFNEKA GNFQVNNWNK GGVGGDFAIL 
TESG_00401   PLFIFKYPPS SYRDASITQL FYTTNVYHDV LYILGFNEKA GNFQVNNWNK GGVGGDFAIL 
TERG_04324   PLFIFKYPPS SYRDASITQL FYTTNVYHDV LYILGFNEKA GNFQINNWNK GGVGGDYAIL 
MCYG_02168   PQLSFVYDPE DYKDFAITQL FYTTNTFHDV LYSLGFTEEA GNFQVNNGNK GGKGNDFAIC 
MGYG_02992   AELSFVYEPE QYKDFAITQL FYTVNTFHDV LYTLGFTEEA GNFQMNNNGK GGQGNDFAIC 
TEQG_05259   PELSFVYEPE QYKDFAITQL FYTTNTFHDL LYSFGFTEEA GNFQMNNNGK GGEGNDFAIC 
TESG_06485   PELSFVYEPE QYKDFAITQL FYTTNTFHDL LYSFGFTEEA GNFQMNNNGK GGEGNDFAIC 
TERG_04809   PELSFVYEPD QYKDFAITQL FYTTNTYHDV LYALGFTEEA GNFQMNNNGK GGEGNDFAIC 
MCYG_04620   ANLIFNYPPS SYKDFSITQL FYTTNRYHDL LYSFGFNEAA GNFQVNNNNK GGKGNDFAIV 
MGYG_08200   PNLIFSYPPS SYKDFSITQL FYTTNRFHDL LYSFGFNEAA GNFQVNNGNK GGRGNDFAIV 
TERG_03248   PNLIFSYPPS SYKDFSITQL FYTTNRYHDL LYSFGFNEAA GNFQVNNGNK GGKGNDFAIV 
TESG_02775   PNLIFNYPPS SYKDFSITQL FYTTNRFHDL LYSFGFNEAA GNFQVNNGNK GGRGNDFAIV 
AFL2T_0880   PTQNFSYE-K DYINASITQL FYTANAYHDL LYTLGFNEKA GNFQWNNSGL GGKDKDYVIL 
AO09013800   PTQNFSYE-K DYINASITQL FYTANAYHDL LYTLGFNEKA GNFQWNNSGL GGKEKDYVIL 
An01g02070   PNLNFQWPPR SYINASIVQL FYTANAYHDL LYTLGFTESA GNFQWNNSAH GGRDKDYVIL 
ATEG_07544   SSLKFVYPPS SYIDASITQL FYTANTYHDL LYTLGFNEKA GNFEANNNGA GGKGNDFVIL 
ACLA_06030   SNLSFNYPPS SYIDASIVQL FYTANMYHDL LYTLGFTEKT GNFEFNNNGQ GGRGNDYVIL 
AFUA_8G070   SSLSFKYPPS SYIDASIIQL FYTANIYHDL LYTLGFTEKA GNFEYNTNGQ GGLGNDYVIL 
NFIA_09986   SSLSFKYPPS SYIDASIIQL FYTANTYHDL LYTLGFNEKA GNFEYNTNGQ GGRGNDYVIL 
AFL2T_0484   PDLKFQYPPE SYIDASITQL FYTANTYHDL LYTLGFNEEA GNFQYDNNGK GGAGNDYVIL 
AO09001100   PDLKFQYPPE SYIDASITQL FYTANTYHDL LYTLGFNEEA GNFQYDNNGK GGAGNDYVIL 

             ....|....| ....|....| ....|....| ....|....| ....|....| ....|....| 
                305        315        325        335        345        355               
CIMG_06073   NAQDGSGTNN ANFATPPDGR PGRMRMYIWT RANPPRDGCF EAGIVIHEYT HGLSNRLTGG 
CPAT_03439   NAQDGSGTNN ANFATPPDGR PGRMRMYIWT RANPPRDGCF EAGIVIHEYT HGLSNRLTGG 
URET_06232   NAQDGSGTNN ANFATPPDGR PGRMRMYIWT RANPPRDVCF EEGTVVHEYT HGLSNRLTGG 
MCYG_07415   NAQDGSGTNN ANFATPPDGQ PGRMRAYIWT RANPPRDASF EAGTIIHEYT HGLSNRLCGG 
MGYG_05327   NAQDGSGTNN ANFATPPDGQ PGRMRAYIWT RANPPRDASF EAGTVIHEYT HGLSNRLCGG 
TEQG_07141   NAQDGSGTNN ANFATPPDGQ PGRMRAYIWT RANPPRDASF EAGTIIHEYT HGLSNRLCGG 
TESG_07429   NAQDGSGTNN ANFATPPDGQ PGRMRAYIWT RANPPRDASF EAGTIIHEYT HGLSNRLCGG 
TERG_02213   NAQDGSGTNN ANFATPPDGQ PGRMRAYIWT RANPPRDASF EAGTIIHEYT HGLSNRLCGG 
MCYG_07688   NAQDGSGTNN ANFATPPDGQ PGRMRVYIWT KAQPARDSSF EAGTVIHEYT HGLSNRLCGG 
MGYG_05070   NAQDGSGTNN ANFATPPDGQ PGRMRVYIWT KAKPARDSSF EAGTVIHEYT HGLSNRLCGG 
TEQG_00173   NAQDGSGTNN ANFATPPDGK PGRMRVYIWT KAKPARDSSF EAGTVIHEYT HGLSNRLTGG 
TESG_03496   NAQDGSGTNN ANSATPPDGK PGRMRVYIWT KAKPARDSSF EAGTVIHEYT HGLSNRLTGG 
CIMG_10191   NSQDGSGTNN ANFATPPDGQ PGRMRMYTWT TSRPNRDGSF EAGIVIHEYT HGLSNRLCGG 
CPAT_07763   NSQDGSGTNN ANFATPPDGQ PGRMRMYTWT TSRPNRDGSF EAGIVIHEYT HGLSNRLCGG 
URET_03538   NAQDGSGVNN ANFATPPDGQ PGRMRMYTWN RSQPNRDGCF EAGIVIHEYA HGLSNRLCGG 
MCYG_02088   NTQDGSGVNN ANFATPPDGQ PGRMRMYVWD TSTPYRDGSF EAGIVIHEYT HGVSNRLTGG 
MGYG_03984   NSQDGSGVNN ANFATPPDGE PGRMRMYNWN ASTPERDGCF EAGIVIHEYT HGVSNRLTGG 
TEQG_04323   NSQDGSGVNN ANFATPPDGQ PGRMRMYTWN ASTPERDGCF EAGIVIHEYT HGVSNRLTGG 
TESG_00401   NSQDGSGVNN ANFATPPDGQ PGRMRMYTWN ASTPERDGCF EAGIVIHEYT HGVSNRLTGG 
TERG_04324   NSQDGSGVNN ANFATPPDGQ PGRMRMYTWN ASIPERDGCF EAGIVIHEYT HGVSNRLTGG 
MCYG_02168   NAQDGSGTNN ANFATPPDGQ PGRMRMYTWT TSKPKRDGDL EAGIVIHEYT HGLSNRLCGG 
MGYG_02992   NAQDGSGTNN ANFATPPDGQ PGRMRMYTWT TAQPSRDGDL EAGIVIHEYT HGLSNRLCGG 
TEQG_05259   NAQDGSGTNN ANFATPPDGQ NGRMRMYTWT TAQPSRDGDL EAGIVIHEYA HGLSNRLCGG 
TESG_06485   NAQDGSGTNN ANFATPPDGQ NGRMRMYTWT TAQPSRDGDL EAGIVIHEYA HGLSNRLCGG 
TERG_04809   NAQDGSGTNN ANFATPPDGQ NGRMRMYTWT TAQPSRDGDL EAGIVIHEYT HGLSNRLCGG 
MCYG_04620   NAQDGSGTNN ANFATPPDGS PGRMRMYNWT TARPNRDGCL EAGIVIHEYT HGLSNRLCGG 
MGYG_08200   NAQDGSGTNN ANFATPPDGQ PGRMRMYNWT TARPNRDGCL EAGIVIHEYA HGLSNRLCGG 
TERG_03248   NAQDGSGTNN ANFATPPDGS PGRMRMYNWT TARPNRDGCL EAGIVIHEYT HGLSNRLCGG 
TESG_02775   NAQDGSGTNN ANFATPPDGS PGRMRMYNWT TARPNRDGCL EAGIVIHEYA HGLSNRLCGG 
AFL2T_0880   NAQDGASRNN ADFATPPDGS PARMRMYLFT HTTPPRDGVF ESGIVIHEYT HGLSMRLTGG 
AO09013800   NAQDGASRNN ADFATPPDGS PARMRMYLFT HTTPPRDGVF ESGIVIHEYT HGLSMRLTGG 
An01g02070   NAQDGSGFSN ANFATPPDGI PGRMRMYIWI ESTPSRDGSF DAGIVIHEYT HGVSNRLTGG 
ATEG_07544   NAQDGSGTNN AMFGSPPDGR PGRMYMFIWT ESNPPRDGSM EAGIVIHEYT HGLSSRLTGG 
ACLA_06030   NSQDGSGTNN ANFATPPDGQ PGRMRMYTWT KSQPYRDGSF EAGIVIHEYT HGVSNRLTGG 
AFUA_8G070   NAQDGSGTNN ANFATPPDGQ PGRMRMYVWT ESTPYRDGSF EAGIVIHEYT HGLSNRLTGG 
NFIA_09986   NAQDGSGTNN ANFATPPDGQ PGRMRMYVWT ESTPYRDGSF EAGIVIHEYT HGLSTRLTGG 
AFL2T_0484   NAQDGSGTNN ANFATPPDGQ PGRMRMYIWT ESQPYRDGSF EAGIVIHEYT HGLSNRLTGG 
AO09001100   NAQDGSGTNN ANFATPPDGQ PGRMRMYIWT ESQPYRDGSF EAGIVIHEYT HGLSNRLTGG 

             ....|....| ....|....| ....|....| ....|....| ....|....| ....|....| 
                365        375        385        395        405        415               
CIMG_06073   PDNTRCLNGL ESGGMGEGWG DFYATAVRLK RNDTRNTVYA KSAWASNNPG GVRAYPYSTD 
CPAT_03439   PDNTRCLNGL ESGGMGEGWG DFYATAVRLK RNDTRNTVYA KSAWASNNPG GVRAYPYSTD 
URET_06232   PANSRCLNAL ESGGMGEGWS DFFATAVRLK PKDTRHTDYP KGAWVANNPR GVRQYVYSTN 
MCYG_07415   PANSRCLNAI ESGGMGEGWG DFYATAVRLK PKDTRKTNYV KGGWVNNSPK GVRMYPYSTD 
MGYG_05327   PANSRCLNAI ESGGMGEGWG DFYATAIRLK PKDTRKTNYV KGGWVNNSPK GVRMYPYSTD 
TEQG_07141   PANSRCLNAL ESGGMGEGWG DFYATAVRLK PNDTRKTNYV KGGWVNNSPK GVRMYPYSTD 
TESG_07429   PANSRCLNAL ESGGMGEGWG DFYATAVRLK PNDTRKTNYV KGGWVNNSPK GVRMYPYSTD 
TERG_02213   PANSRCLNAL ESGGMGEGWG DFYATAVRLK PNDTRKTNYV KGGWVNNSPK GVRMYPYSTD 
MCYG_07688   PANSACLNGL ESGGMGEGWG DFFATAIRLK PNDNRNANYV HGEWVNNSPK GNRLFPYSTS 
MGYG_05070   PANSACLNGM ESGGMGEGWG DFFATAIRLK PNDNRNANYV HGEWVNNSPR GNRMFPYSTS 
TEQG_00173   PANAGCLNGM ESGGMGEGWG DFFATAIRLK PNDNRNANYV HGEWVNNSPK GNRMYPYSTS 
TESG_03496   PANAGCLNGM ESGGMGEGWG DFFATAIRLK PNDNRNANYV HGEWVNNSPK GNRMYPYSTS 
CIMG_10191   PSNSRCLNAL ESGGMGEGWG DFMATAIRLK AGDTRETDYT MGEWAANEQG GIRQHPYSTN 
CPAT_07763   PSNSRCLNAL ESGGMGEGWG DFMATAIRLK AGDTRETDYT MGEWAANQQG GIRQHPYSTN 
URET_03538   PANSRCLSAL ESGGMGEGWG DFLATAIRLK ANDTRRTSYT MGEWASNQRG GIRQYPYSTS 
MCYG_02088   PANSRCLSSL ESGGMGEGWS DFFATVVHLK ERDTRNKNYT IGEWASGRQG GIRKYPYSTD 
MGYG_03984   PANSRCLAAL ESGGMGEGWS DFFATAIRLK NGDTRATDYT MGEWASNRPN GIRKYRYSTN 
TEQG_04323   PANSRCLAAL ESGGMGEGWS DFFATAIRLK AGDTRATDYT MGEWASNRPN GIRKYRYSTN 
TESG_00401   PANSRCLAAL ESGGMGEGWS DFFATAIRLK AGDTRATDYT MGEWASNRPN GIRKYRYSTN 
TERG_04324   PENSRCLAAL ESGGMGEGWS DFFATAIRLK PGDTRATDYT MGEWASNRPN GIRKYRYSTS 
MCYG_02168   PANSNCLNDL EAGGMGEGWG DFYATAIRLK QGDTHDTDYT MGEWAANQKG GIREYPYSTN 
MGYG_02992   PANSNCLNEL EAGGMGEGWG DFYATAIRLK QGDTHDTDYT MGEWAANQKG GIREYPYSTN 
TEQG_05259   PANSNCLSEL EAGGMGEGWG DFYATAIRLK QDDTRETDYT MGEWAANMEG GIREYPYSTN 
TESG_06485   PANSNCLSEL EAGGMGEGWG DFYATAIRLK QDDTRETDYT MGEWAANMEG GIREYPYSTN 
TERG_04809   PANSNCLNEL EAGGMGEGWG DFYATAIRLK QGDTHDTDYT MGEWAANMKG GIREYPYSTN 
MCYG_04620   PANSACLNAL ESGGMGEGWG DFYATAIRLK PRDTKNTNYS MGAWAANDPK GIRAYLYSTN 
MGYG_08200   PANSACLNAL ESGGMGEGWG DFYATAIRLK PRDTKNTNYS MGAWAANNPK GIRAYLYSTS 
TERG_03248   PANSACLNAL ESGGMGEGWG DFYATAIRLK PRDTKNTNYS MGAWAANNPK GIRAYLYSTN 
TESG_02775   PANSGCLNAL ESGGMGEGWG DFYATAIRLK PRDTKDTNYS MGAWAANNPK GIRAYLYSTN 
AFL2T_0880   PDNSRCLSAF ESASMGEGWG DFMATAIRLK PSDTRATDYG MGMWVYNDEK GIRQYLYSTS 
AO09013800   PDNSRCLSAF ESASMGEGWG DFMATAIRLK PSDTRATDYG MGMWVYNNEK GIRQYLYSTS 
An01g02070   SHNAGCLSAL ESGGMGEGWG DFMATAIRIK PNDTRTTSYT MGAWADNDKC GVRDYPYSTS 
ATEG_07544   PANARCVDGE ESGGMGEGWG DFMATAVRLK SGDTRQTDYT MGAWAANDPK GIRDYPYSTS 
ACLA_06030   PANSNCLSTI EAGGMGEGWG DFMATAIRLK AADTRAKDYT MGAWAANDPK GIREYPYSTS 
AFUA_8G070   PANSNCLNAL ESGGMGEGWS DFMATAIRLK PGDKRSTDYT MGEWASNRAG GIRQYPYSTS 
NFIA_09986   PANSNCLNAL ESGGMGEGWG DFMATAIRLK PGDKRSTDYT MGEWAANRPG GIRQYPYSTS 
AFL2T_0484   PANSRCLNAL ESGGMGEGWG DFMATAIRLK AGDTHSTDYT MGEWAANKKG GIRAYPFSTS 
AO09001100   PANSRCLNAL ESGGMGEGWG DFMATAIRLK AGDTHSTDYT MGEWAANKKG GIRAYPFSTS 

             ....|....| ....|....| ....|....| ....|....| ....|....| ....|....| 
                425        435        445        455        465        475               
CIMG_06073   FEINPLTYTS VNQLNEVHAV GTVWATMLYE LLWNLIDKHG KDGVPTDGKY LAMKIVLDGM 
CPAT_03439   FEINPLTYTS VNQLNEVHAV GTVWATMLYE LLWNLIDKHG KDGVPTDGKY LAMKIVLDGM 
URET_06232   MTTNPLVYTT VNSLNQVHAI GTVWATILYE VLWNLIDKHG KNGVPTDGKY LAMKLVLDGL 
MCYG_07415   MSVNPLVYTS NNQLNEVHAI GTVWATMLYE LLWNLIDKHG KNGIPSDGKY LAMKIVMDGM 
MGYG_05327   MSVNPLVYTS NNKLNEVHAI GTVWCSMLYE VLWNLIDKHG KNGVPKDGKY LAMKIVMD-- 
TEQG_07141   MNVNPLVYTS NNKLNEVHAI GTVWCTMLYE VLWNLIDKHG KNGVPNDGKY LAMKLVMDGM 
TESG_07429   MNVNPLVYTS NNKLNEVHAI GTVWCTMLYE VLWNLIDKHG KNGVPNDGKY LAMKLVMDGM 
TERG_02213   MNVNPLVYTS NNKLNEVHAI GTVWCTMLYE VLWNLIDKHG KNGVPNDGKY LAMKIVMDGM 
MCYG_07688   LKTNPLVYTS CNKYNEVHAI GTVWASILYE VLWNLIDKHG KNGVPKDGKY LSLKLVLDGM 
MGYG_05070   LQTNPLVYTS CNKYNEVHAI GTVWCSILYE VLWNLIDKHG KNGVPKDGKY LAMKLVLDGM 
TEQG_00173   LQTNPLVYTS CNKYNEVHAI GTVWGSMLYE VLWNLIDKHG KNGVPKDGKY LAMKLVMDGM 
TESG_03496   LQTNPLVYTS CNKYNEVHAI GTVWGSMLYE VLWNLIDKHG KNGVPKDGKY LAMKLVMDGM 
CIMG_10191   LQTNPLVYTT VNQYREVHDI GTVWASMLYE VLWNLIDKHG KDGVPTDGKY LAMKLVIDGM 
CPAT_07763   LQTNPLVYTT VNQYREVHDI GTVWASMLYE VLWNLIDKHG KDGVPTDGKY LTMKLVIDGM 
URET_03538   TTTNPLVYTT VNRYNRVHDI GTVWATMLYE VLWNLIDKHG KNGVPTDGKY LTMKLVIDGM 
MCYG_02088   LHTNPLMYVD ADGLESVHAI GTIWCTILNE VLWNLIERHG MDGVPTDGRN LAMKLVLDGM 
MGYG_03984   LTTNPHMYVD ADGLTSVHAI GTIWASMLYE MLWNLIDKHG KNGVPTDGRH LAMKIVLDGM 
TEQG_04323   LTTNPHMYVD ADGLTSVHAI GTIWASMLYE LLWNLIDKHG KNGVPTDGRH LAMKLVLDGM 
TESG_00401   LTTNPHMYVD ADGLTSVHAI GTIWASMLYE LLWNLIDKHG KNGVPTDGRH LAMKLVLDGM 
TERG_04324   LTTNPHMYVD ADGLTSVHAI GNIWASMLYE LLWNLIDKHG KNGVPTDGRH LAMKIVLDGM 
MCYG_02168   MQTNPYTYAD VKGMREVHGI GTVWATILYD VLWNLIDDHG MDGVPTDGRT LAMKLVLDGM 
MGYG_02992   MQTNPYTYAD VQGMSEVHGI GTVWATILYD VLWNLIDEHG MNGAPTDGRN LAMKLVLDGM 
TEQG_05259   MQTNPYTYAD VEGMSEVHGI GTVWATILYD VLWNLIDEHG MNGAPSDGRN LAMKLVLDGM 
TESG_06485   MQTNPYTYAD VEGMSEVHGI GTVWATILYD VLWNLIDEHG MNGAPSDGRN LAMKLVLDGM 
TERG_04809   MQTNPYTYAD VQGMDEVHGI GTVWATILYE VLWNLIDEHG MNGAPSDGRN LAMKLVLDGM 
MCYG_04620   LQTNPYMYTS VNNLREVHGI GTVWATMLYE LMWGLIEAHG -NGVPQDGRH LAMKIVMDGM 
MGYG_08200   LQTNPYMYTS VNSLREVHQI GTVWASMLYE LMWALIEAHG -NGVPQDGRH LAMKLVMDGM 
TERG_03248   LQTNPYMYTS VNSLREVHQI GTVWASMLYD LMWALIEAHG -NGVPQDGRH LSMKLVMDGM 
TESG_02775   LQTNPYMYTS VNSLREVHQI GTVWATMLYD LMWALIEAHG -NGVPQDGRH LAMKLVMDGM 
AFL2T_0880   METNPLNYTS LNRMWEAHAG GTVWASMLYE VLWNLIDKHG KRGVPRDGKY LAMKIVIDAM 
AO09013800   METNPLNYTS LNRMWEAHAG GTVWASMLYE VLWNLIDRHG KRGVPKDGKY LAMKIVIDAM 
An01g02070   FTENPLNYTS VNTMNGVHAI GTVWATMLYE VLWNLIDKYG KNGVPTDGKY LMMKLVVDGM 
ATEG_07544   MTKNPLTYAH LNNVTEVHEG GTIWASMLYE VMWNLIDKHG KDGVPTDGKY LSMKLVMDGM 
ACLA_06030   LTTNPLAYSN VDGDDSVHSI GTVWATMLYE LMWNLIDKHG KGGVPTDGKY LAMKLVVDGM 
AFUA_8G070   LSTNPLTYTS VNSLNAVHAI GTVWASMLYE VLWNLIDKHG KDGVPTDGKY LAMKLVMDGM 
NFIA_09986   MSTNPLTYTS VNSLNAVHAI GTVWATMLYE VMWNLIDKHG KDGVPTDGKY LAMKLVIDGM 
AFL2T_0484   LETNPLTYTS LNELDEVHAI GAVWANVLYE LLWNLIDKHG KDGVPTDGKY LAMKLVIDGM 
AO09001100   LETNPLTYTS LNELDEVHAI GAVWANVLYE LLWNLIDKHG KDGVPTDGKY LAMKLVIDGM 

             ....|....| ....|....| ....|....| ....|....| ...
                485        495        505        515             
CIMG_06073   PCNPNFVQAR DAILDADKAL TGGANKCEIW TAFAKRELGT GAR
CPAT_03439   PCNPNFVQAR DAILDADKAL TGGENKCEIW TAFAKRELGT GAR
URET_06232   PCNPNFVQAR DAILDADKIL TGGRNQCELW KGFAKRELGT GAK
MCYG_07415   PCNPNFVQAR DAILDADKNL TKASNKCEIW KAFAKRGLGV GAK
MGYG_05327   PCNPNFVQAR DAILDADKNL TKGANKCEIW KGFAKRGLGV GAK
TEQG_07141   PCNPNFVQAR DAILDADMNL TKGANKCEIW KGFAKRGLGV GAK
TESG_07429   PCNPNFVQAR DAILDADMNL TKGANKCEIW KGFAKRGLGV GAK
TERG_02213   PCNPNFVQAR DAILDADMNL TKGANKCEIW KGFAKRGLGV GAK
MCYG_07688   ----NFVQAR NAIIDADKNL TKGANKCELW KAFAKRGLGT GAK
MGYG_05070   PCKPTFVQAR NAILDADMNL TKGANKCELW KAFAKRGLGT GAK
TEQG_00173   PCKPTFVQAR DAIIDADMNL TKGSNRCEIW KAFAKRGLGV GAK
TESG_03496   PCKPTFVQAR DAIIDADMNL TKGSNRCEIW KAFAKRGLGV GAK
CIMG_10191   PCNPNFVQAR DAILDADEAL TGGENKCEIW AGFAKRELGT GAR
CPAT_07763   PCNPNFVQAR DAILDADEAL TGGENKCEIW AGFAKRELGT GAR
URET_03538   PCNPNFVQAR DAIIDADEAL TGGQNKCEIW AGFAKRQLGT GAR
MCYG_02088   PCLPNFVQAR DAIIDADMNL TKGANRCELW KAFAKRGLGV GAA
MGYG_03984   PCLPNFVQAR DAIIDADKNL TGGSNKCEIW KAFAKRGLGV GAV
TEQG_04323   PCLPNFVQAR DAILDADKVL TQGSNKCEIW KAFAKRGLGV GAV
TESG_00401   PCLPNFVQAR DAILDADKVL TQGSNKCEIW KAFAKRGLGV GAV
TERG_04324   PCLPNFVQAR DAILDADKNL TQGSNKCEIW KAFAKRGLGV GAV
MCYG_02168   PCNPNFMQAR DAIIDADMAL TKGANKCSLM KAFAKRGL-- GSN
MGYG_02992   PCNPNFMQAR DAIIDADQAL TNGQNKCALM KAFAKRGL-- GSN
TEQG_05259   PCNPNFVQAR DAIIDADQAL TNGQNKCALM KAFSKRGL-- GSN
TESG_06485   PCNPNFVQAR DAIIDADQAL TNGQNKCALM KAFSKRGL-- GSN
TERG_04809   PCNPNFMQAR DAIIDADQAL TNGQNKCALM KAFSKRGL-- GAN
MCYG_04620   PCNPNFVQAR DAIIDADRAL TNGANKCTIW KAFAKRGLGY GAK
MGYG_08200   PCNPNFVQAR DAIIDADRAL TNSANKCTIW KAFAKRGLGY GAK
TERG_03248   PCNPNFVQAR DAILDADRAL TNSANKCTIW KAFAKRGLGY GAK
TESG_02775   PCNPNFVQAR DAILDADRAL TNSANKCTIW KAFAKRGLGY GAK
AFL2T_0880   ---------- ---------- ---------- ---------- ---
AO09013800   PCNPDFVQAR NAILDADQAL TGGQNKCEIW TGFAKRGLGQ GAE
An01g02070   PCNPNFVQAR DAILDADIVL TGGKNRCEIW RGFAKRGLGQ GAA
ATEG_07544   PCNPSFIQAR DAILDADVAL TKSGNQCEIW KGFAKRGLGE ---
ACLA_06030   PCNPNFVQAR DAILDADKAL TKGANRCEIW KAFAKRGLGY GAK
AFUA_8G070   PCNPNFVQAR DAILDADTAL TGGENQCEIW TAFAKRGLGA GAK
NFIA_09986   PCNPNFVQAR DAILDADTAL TGGENQCEIW KAFAKRGLGA GAQ
AFL2T_0484   PCNPNCVQAR DAILDADKAL TDGANKCEIW KAFAKRGLGE GAE
AO09001100   PCNPNCVQAR DAILDADKAL TDGANKCEIW KAFAKRGLGE GAE
