# Supplementary material for: Independent Expansion of Zincin Metalloproteinases in Onygenales Fungi May Be Associated with Their Pathogenicity
Source: PLoS One. 2014 Feb 28;9(2):e90225. doi: 10.1371/journal.pone.0090225 (PMC3938660; doi:10.1371/journal.pone.0090225)
Supplement: Figure S3 — Amino acid sequences alignment of 105 M35 genes with MUSCLE 3.5. (DOC) [file pone.0090225.s003.doc]

Figure S3. Amino acid sequences alignment of 105 M35 genes with MUSCLE 3.5.
����For M35 family genes, MUSCLE v3.5 was used to generate protein alignment with default settings [14]. The ambiguous areas of alignment were located and removed by using the program Gblocks 0.91b [15,16] with default parameters. The gap selection criterion ��with half�� was used here. Finally, an alignment consisting of 185 amino acids from 105 M35 family genes were obtained from Gblocks 0.91b.

             ....|....| ....|....| ....|....| ....|....| ....|....| ....|....| 
                 5          15         25         35         45         55                     
CIMG_03010   SSLIAKAIIT NNDHEMSFVK YNTLFKVQFN GMRLYYDINN LPEAYKTLAP GASAEAEFDI 
CPAT_08667   SSLIAKAIIT NNDHEMSFVK YNTLFKVQFN GMRLYYDINN LPEAYKTLAP GASAEAEFDI 
CIMG_05736   SSLIAKAIIT NNDHEMSFVK YNTLFKVQFS GIHLYYDIDN LPEAYKTLAP GASAEAEFDI 
CPAT_08585   SSLIAKAIIT NNDHEMSFVK YNTLFKVQFK GIHLYYDIDN LPGAYKTLAP GASAEAEFDI 
URET_01255   SALLAKAVIT NNDEAMSFVK FNTLFKVKFT GIFGYYDINN LPEAFATLSP GASLEAEFDI 
CIMG_06682   SSLLAKAVIT NTDHEISFLK FNTFFKVSFN GLYRYYNAAK LPEAFKTLAP GASAEATFDI 
CPAT_04075   SSLLAKAVIT NTDHEISFLK FNTFFKVSFN GLYRYYNAAK LPEAFKTLAP GASAEATFDI 
URET_03761   SSFLSKAVLT NTDHDLSFLK FNTFFKVRFN GIHRYYNIDD LPEAFIPLAP GESVEAEFDI 
URET_02006   SRFLAKAVVT NEEQEISFLK FNTFFKVQFS GVDFYFNMAN LPEAFKTLAP GASAEAEFDI 
CIMG_07349   SIVAAKAVIT NKDRQLKLLK YNNFFKAGFE GMLRRVLMKN LESLFVSLSP GQTVEREFDI 
CPAT_04742   SIVAAKAVIT NKDRQLKLLK YNNFFKAGFE GMLRRVLMKN LESLFVSLSP GQTVEREFDI 
CIMG_10101   SILLAKAIIT NKDRPLKLLR YNNFFKVEFE GIYQHIYMTD LPEDFISLTP GESIEREVDI 
CPAT_07671   SILLAKAIIT NKDRPLKLLR YNNFFKVEFE GIYQHIYMTD LPEDFISLTP GESIEREVDI 
CIMG_08613   -MVAAKATIT NKDRPLNLLK FNTFFKVGFD GIMRRIQTFD LPSAFVPISP GESIEREFDI 
CPAT_05050   -MVAAKATIT NKDRPLNLLK FNTFFKVGFD GIMRRIQTFD LPSAFVPISP GESIEREFDI 
MCYG_00239   VALAAKATIT NNDRALNLLK FHTIMKVSFT GMMPRYKNTD LKTYFMSLPP KGTVEHSFDI 
MGYG_00813   VALAAKATIT NNDRALNLLK FHTIMKVTFT GMMPRYKHTD LKTYFISLPP KGTVEHSFDI 
TEQG_02633   VALAAKATIT NNNRALNLLK FHTIMKVSFT GMMPTYKEKD LKSYFISLPP KGTVEHSFDI 
TESG_02193   VALAAKATIT NNNRALNLLK FHTIMKVSFT GMMPTYKEKD LKSYFISLPP KGTVEHSFDI 
TERG_00673   VALAAKATIT NNNRALNLLK FHTIMKVSFT GMMPTYKEKD LKSYFISLPP KGTVEHSFDI 
MCYG_01991   ATLSAKATIT NKDQALNLLQ FNTILKVRFT GMLARYKMTG LSDYFTTLSP KASVESSFDI 
MGYG_04094   AALSAKATIT NKDKALNLLQ FNTILKVRFT GMLARYKMSN LSDYFTTLGP KSSVESTFDI 
TEQG_06169   TALSAKATIT NKDKALNLLQ FNTILKVRFT GMLPRYKMSS LSEYFTSLGP KASVESTFDI 
TESG_06846   TALSAKATIT NKDKALNLLQ FNTILKVRFT GMLPRYKMSS LSEYLTSLGP KASVESTFDI 
TERG_04416   TALSAKATIT NKDKALNLLQ FNTILKVRFT GMLPRYKMSN LSKYFTPLDP KSSIESTFDI 
MCYG_04257   AFLAAKATIT NNDRALNLLR FNTIMKVMFT GMLPRYMMSN LTDYFVSLGP KASVEHSFDL 
MGYG_02351   ALLAAKAIIT NNDRTLNLLK FNTIMKVKFT GMLPRYKMSD LTDFFVNLGP KASVEHSFDL 
TEQG_08048   ALLAAKATIT NTDRALNLLK FNTIMKVMFT GMLPRYQMSD LTEFFVNLGP KASVEHSFDL 
TESG_01292   ALLAAKATIT NTDRALNLLK FNTIMKVMFT GMLPRYQMSD LTEFFVNLGP KASVEHSFDL 
TERG_03599   ALLAAKATIT NTDRTLNLLK FNTIMKVMFT GMLPRYKMSD LTEYFVNLGP KASVEHSFDL 
MCYG_05201   TALAAKAVIT NKTRALNLLK FNTIMKVMFT GMLPRYDMNS LSDYFATLAP QASVEHSFDI 
MGYG_06241   TAIAAKAVVT NNDRPLNLLK FNTIMKVNFT GMLPRYSMRS LPSVFTRLAP KDSVEHVFDI 
TEQG_04671   TALAARAVVT NNDRPLHLLS LNTIMKVDFT GMLPRYDLSS LTDLFTRLAP KDSVEHLFDI 
TESG_03882   TALAARAVVT NNDRPLHLLS LNTIMKVDFT GMLPRYDLSS LTDLFTRLAP KDSVEHLFDI 
TERG_06377   TALAARAVVT NNERPLHLLS FNTIMKVHFT GMLPRYDLSD LTDLFTRLAP KDSVEHLFDI 
MCYG_07155   AALAAKAIIT NKDTPLNMLQ FNTIMKVMFT GMMPHYYMAD LTEFFTTLAP QASVEHSFDI 
MGYG_03465   AVLAAKATIT NKDSVLNMLQ FNTIMKVMFT GMMPRYLMSD LTEFFTTLPP QASVEHTFDI 
TEQG_05962   AALAAKATIT NKDSVLNMLK FNTIMKVMFT GMMPRYLMSD LTEFFTTLGP QESIEHSFDI 
TERG_01528   AVLAAKATIT NKDSVLNMLK FNTIMKVMFT GMMPRYLMSD LTEFFTTLAP QASVEHSFDI 
TESG_05102   AALAAKATIT NKDSMLNMLK FNTIMKVMFT GMMPRYLMSD LTEFFTTLAP QASIEHSFDI 
AFL2T_0126   ---------- ---------- ---------- ---------- ---------- ---------- 
AO_5001350   ---------- ---------- ---------- ---------- ---------- ----SIIL-- 
AFL2T_0898   ---------- ---------- ---------- ---------- ---------- ----NFLLS- 
ATEG_08109   FQLLAKAEVT NVGEQLRLVK SGGIFKLRFT GVVVEYITTH LADAFLDLAP EQTVETVFNA 
VDAG_05354   FALLGEATIK NASKDLAFLK PGTIFLLDFQ GIVASVDFDA LAENYEVLRP GSAIVKKIDA 
VDBG_10051   FALLGEATIK NASKDLAFLK AGTIFLLDFQ GIVGSVDFEA LAENYEVPRP GSAIIKRIGA 
Enid_3959.   FYLLAKAEVT NTTEGLRLIQ RGGILKVNFT GVRVEYILSH LTDGFVQLSP NQTVGSVFDV 
AFL2T_0893   ---------- ---------- ---------- ---------- ---------- ----QTLVAR 
AO_111.t1    ---------- ---------- ---------- ---------- ---------- ----QTLVAR 
AFUA_2G180   ---------- ---------- ---------- ---------- ---------- ----QALVAR 
Enid_8312.   ---------- ---------- ---------- ---------- ---------- ----QAVVAR 
CC1G_08840   -----TTGIA R-------HE YG------RL EVNECQDLQR KYSASNYIGA ---------- 
NCU05908.t   PNVLTQVSVT NTAEPITVFK GNTVLDLVFE GSYVNYKRSG VSDMFQTLQP GESVTASVNA 
BC1G_09180   SKILPQVAIT NTAETLTLFK GNTVLDVVFK GTYVNYKRTG LADMFQTLQP GETVTASLNV 
Bfuc_09180   LPVAAQVAIT NTAETLTLFK GNTVLVVAFK GTYVNYKRTG LADMFQTLQP GETVTASLNV 
SS1G_08858   SKILPQVAIT NTAEAVTVFK GNTVLDLVFK GTYVNYKRAG LDSMFQTIQP GETVTASVNA 
Ptri_06872   YAFLVKVTIT NKDTGYNLVK VNTLLKLTFT GFSVTYLYDQ LDESFFPLFA GQTREVVVDV 
MGG_03029.   HLSTAKATIK NVSQEARLLK VGTVLKLTFL GIELSLLTEA LERHYEPLAP GSSISRQLDA 
fsol_26618   -----EVTIK NDSNDLSLLR VGTILKMVFQ GIELSVYYEG LEKHYEKLAA GSSVSRLVDL 
CC1G_12425   EHLLVTAAVT NNAETLKLLK YATILSFTFL GVKLSISLSD LDSAFVTIGA GETVTIVHSL 
AFL2T_0594   VHFFGKAFIT NIDENLRVVK RGGLLKVVFT GAEVDYVNTH LNDAFLELAP KQTIESIFDI 
AO_313.t1    VHFFGKAFIT NIDENLRVVK RGGLLKVVFT GAEVDYVNTH LNDAFLELAP KQTIESIFDI 
FOXT_17405   PTLACNVSIK NAPTDLSLLK I-------FM GIELSLYYDG LDNHFETLKT GSSIFRVVDL 
FVET_12506   STLASNVSIK NDPTDLSLLK I-------FM GIELSLYYDG LNNHFETVET GSSIYRIMDL 
BC1G_10098   -----HASVK NVAEDLNLLS YGSLFKINFK GVLRAIQRTD LAEVFHTLAA GETFETSFNA 
Bfuc_10098   -----HASVK NVAEDLNLLS YGSLFKINFK GVLRAIQRTD LAEVFHTLAA GETFETSFNA 
SS1G_13741   SILRAHATVK NTTEALNLLK YGTLFKVDFK GILRSIQRTD LAEVFHTLAA GETFETTFNA 
Pnod_10522   LAVAAKVTLT NNEKTLNLLS KGTFLKVQFE GMKVRLLTSG LKDDFVTLAA GETKEITVET 
FGST_09903   AGL-AKAVVT NNSRNLKLLK LGTFLRAQFD GVYLSIDTSL LDTSFETIPA GGSYETSFDI 
FOXT_02952   AGL-AKAVIT NNKSNLKLLK VGTFLRAQFD GVRIALDTTQ LDTAFQSIPS GNSYEVEFDI 
FVET_01806   AGL-AKAVIT NNKSNLKLLK VGTFLRAQFD GVRIALDTTQ LDTAFQSIPS GNSYEVEFDI 
fsol_36693   AGL-AKAVIT NNKSNLKLLK SGTFLKAQFD GVRVALDTSR LETAFQRIPS GESIEVDFDI 
MAA_00445    AGLAAKATIT NNKDDLKIFK TGTILKTRFE GFRQRITTKG LKDAFERISA GQSIEVTFNV 
MGG_07038.   ---------- -------MFQ PAQTPQVQIE P--------- ---------- ---------- 
MGG_10927.   VGITAKASIT NSSSSIKVVK TGSILKSVFD GIRYQVATAG LPEAFQIIEA GETIEVSFNV 
tree_10714   SGLLAKAVIT NTKNKLKIFK TGTILKVKFD GIRQRISTAN LDDAFQSIPA GESIEVTFDI 
T_AT_36337   AGLIAKAVIT NTKSSLKIFK SGTILKVTFD GIRQRISTEN LADAFQSIPA GESIEVTFDI 
T_VI_63956   SGLIAKAVIT NTKNNLRIFK TGTILKVTFD GVRQRISTQN LADAFQNIAA GESIEVTFDI 
VDAG_08030   SGLLYKASIT NTASDLKVLK TGSILKSEFD GVRLQLDTTA LSESFQVLVA GETVELTWDV 
VDBG_01232   SGLLYKASIT NTASDLKVLK TGSILKSEFD GVRLQLDTTA LSESFQVLVA GETVELTWDV 
NCU05071.t   AGLSLKASIT NTKEHLKVLK TGSILKTQFD GLRLRIATSA LPDAFQLIAP GETVETSWDS 
Pnod_02177   LSVAAKATIK NTTEDLKLFK TGTFLKVEFE GLRLRVSTAN LDSAFKILKA GETIEAAFDI 
VDAG_00129   VAISSKGYLT NAKEAVKLLT LGTFLKVEFD GIRLNMCTHY LQDAFRVINA GETVEVDFDA 
VDBG_00521   VAISSKGYLT NAKEAVKLLT LGTFLKVE-- ---------- ---------- ---------- 
VDBG_02494   TGLSAKAYLT NNAEAVKLFT TGTFLKVEFD GIRLTVSTVG LTESFKIVKA GETIEMEFDA 
ACLA_05272   VLASAKAVVK NTAEEVTFVH LNFFRKVSFN GIKLRFRNKG LTDVLTTLAA GATFEDEFDI 
AFUA_4G137   ILASAKATVK NTNEKVTFVH LNFFQKVSFT GIKRRLLTEG LSDALTTLAP GATFEDEFDV 
NFIA_10263   VLASAKATVK NINEEVTFVH LNFFQKVSFT GIKRRYLTEG LSDALTTLAA GATFEDEFDI 
AFUA_4G027   ALASAKAVVK NSTEKITFVH LNFFNKVSFT GIKQRLRSDG LSDALTTLAP GATYEDEFDI 
NFIA_03112   ALASAKAVVK NSSEKITFVH LNFFNKVSFT GIKQRLRSDG LSEALTTLAP GATYEDEFDI 
AFL2T_0737   SASSLKAVVK NTSEDVTFVH LNFFKKVSFQ GIKQRLITEG LSDALTTLAP GATIEDEFDI 
AO_135.t1    SVSSLKAVVK NTSEDVTFVH LNFFKKVSFQ GIKQRLITEG LSDALTTLAP GATIEDEFDI 
ATEG_04941   ALATAKAVVK NTSEDITFVH LNFFRKVSFQ GIKQRFRTEG LTDALTVLAP GESIEDEFDI 
Enid_3393.   APAALKAVVQ NTSQEVTFMH LNFFKKVSFE GIKYRVQSSN LSKVLTSLAP GASFEDEFDI 
Enid_7962.   APIALKAVVQ NTSEEVTFMH MNFFKKVSFQ GIKYRVQTDD LSEVLTSLAP GASFEDEFDI 
Pc06g00080   ALSTVKAVVK NSSEDVTFVH LNFFRKVNFE GIKRRFALKG LTESLTSLAS GETFEDEFDI 
AFL2T_1165   TLSTAKAVVK NTSEE----- -----KVSFE GIKRRLRSSG ITEAVTSLGA GETLEDEFDI 
AO_493.t1    TLSTAKAVVK NTSEEVSFVH LNFFKKVSFE GIKRRLRSSG ITEAVTSLGA GETLEDEFDI 
BDCG_00922   QSILAKAVVT NNDEDLNILN LNFFKKVSFA GVRLRHKTSG LSEVFTYLGP GESFEDEFDV 
PADG_00776   SGILAKAVVT NNDKDLNILN LNFFRKVSFG GIRVRHKTSD LSDVITYLAP GESFEDEFDV 
BDCG_03454   SVLLTQVSVT NTSSEISILR ANTLFKFTFK GVHLRRSPSD LADNLQPIGP GQTIDKEFDL 
HCAG_05788   SILLVHVSVT NTTSETPVLI VNTLLKVTFK GIHIRHYHSS LTDAFQPIAP GQTIETELDL 
CIMG_00508   AIVAVKAVVT NRDEAISVLR LNSVLRVDFE GLLAHHDMQN LPDVFATLNP GDFAENTFDI 
CPAT_02396   AIVAVKAVVT NRDEAISVLR LNSVLRVDFE GLLAHHDMQN LPDVFATLNP GDFAENTFDI 
URET_04198   ILVAGKAVLT NHGLSISVLT PKSLFKVN-- ---------- -KDAFTTIAP NASLETTFDL 

             ....|....| ....|....| ....|....| ....|....| ....|....| ....|....| 
                 65         75         85         95        105        115                   
CIMG_03010   AETSDLSAGS FEFKANVRNC VTYAAQAQEY FKTTSQQARQ SVARRFQAIA QECSSANQGR 
CPAT_08667   AETSDLSAGS FEFKANVRNC VTYAAQAQEY FKTTSQQARQ SVARRFQAIA QECSSANQGR 
CIMG_05736   AETSDLSAGS FKFKANTRTC VTYAAQAQEY FKTTDQQTRQ NVARRFQAIA QECSSANQGR 
CPAT_08585   AETSDLSAGS FKFKANTRTC ATYAAQAQEY FKTTNQQTRQ NVARRFQAIA QECSSANQGR 
URET_01255   AETADLSEGS FKFKSNERSC VGYAAQGQEY FKTTSPQVRQ NVARRFQAIA QECSSPSQGR 
CIMG_06682   AETSDLSAGS FSYSTNEQTA AGYAAEAEEF FKTTDQQTAQ NIAQRFQAIA QECGSDSQGS 
CPAT_04075   AETSDLSAGS FSYSTNEQTA AGYAAEAEEF FKTTDQQTAQ NIAQRFQAIA QECGSDSQGS 
URET_03761   AETSDLSAGS YKFSTDEQTA AGYAAQAQEF FKTTSPQVRQ NVAARFSAIA QECRSPSGGR 
URET_02006   AATADLSPGS YTYRSNQQGC SSYAAQAQEY FKTNSPQVRQ SVAARFQAIV QECSSASNGK 
CIMG_07349   ASTADLASGA YTFKSNKEYS AQLAAQAEEY FMKSDAQTVE TIVARLNAVA QESSSTDSGA 
CPAT_04742   ASTADLASGA YTFKSNKEYS AQLAAQAEEY FMKSDAQTVE TIVARLNAVA QESSSTDSGA 
CIMG_10101   ATTADLTQGA FTFHANDQAS AQLSAQVREY FKQTDQRTRQ LVVNRFTAVA RES-TVNGGR 
CPAT_07671   ATTADLTQGA FTFHANDQAS AQLSAQVQEY FKQTDQRTRQ LVVNRFTAVA RES-TVNGGR 
CIMG_08613   ASTSDLTVGA FDFKSNARNS AHLAASAQEY FHTTDRTAVR SVAARLKAIS RESGSTRNGA 
CPAT_05050   ASTSDLTVGA FDFKSNARNS AHLAASAQEY FHTTDRTAVR SVAARLKAIS RESGSTRNGA 
MCYG_00239   AATHDLSRGQ FTYHSNESAS AKLSAQAMEY FKD--PKYAK TVQSRFQAVA KESSSTNNGG 
MGYG_00813   ASTHDLSRGK FTYNSNERAS AQLAAQAMEY FKD--PQYAQ TVQSRFQSVA QESSSTSGGG 
TEQG_02633   ARTHDLSRGK FTYHSNEKAS AQLSAQAMEY FKD--PQYMQ TVQSRFQAVA QESSSTTGGS 
TESG_02193   ARTHDLSRGK FTYHSNEKAS AQLSAQAMEY FKD--PQYMQ TVQSRFQAVA QESSSTTGGS 
TERG_00673   ARTHDLSRGK FTYHSNEKAS AQLSAQAMEY FKD--PQYMQ TVQSRFQAVA QESSSTTGGG 
MCYG_01991   ARTHDLTRGK ITYESNKYNS AALAAQAAEY FKSTSRRTIN TIVSRLQSVA SESTYVNSGS 
MGYG_04094   ARTHDLTRGK ITYESNKYNS AALAAEAAEF FKSTSRNTIK TLVSRFQSVA RESTYVNDGR 
TEQG_06169   ARTHDLTRGK ITYESNKYNS AALAAEAAEF FKSTSSRTVN TIVSRLQSVA SESTYVDYGS 
TESG_06846   ARTHDLTRGK ITYESNKYKS AALAAEAAEF FKSTSSRTVN TIVSRLQSVA SESTYVDYGS 
TERG_04416   ARTHDLTRSK ITYESNKYNS AALAAEAAEF FKSTSSSTVN TIVSRLQSVA SESSYVDYGS 
MCYG_04257   AATHDLSRGK ITYESNKANS ARLAAKAQEY FKATDSGTVQ KVVSRFMSVA RESSSNSAGG 
MGYG_02351   AATHDLSRGK ITYESNEANS ARLAASAQEY FKTTDSSTVQ KVVSRFMSVA RESTS--TGK 
TEQG_08048   AATHDLSRGK IVYESNESNS ARLAASAREY FKTADSRTVQ KVASRFLSVA RESSSGSTGR 
TESG_01292   AATHDLSRGK IVYESNESNS ARLAASAREY FKTADSRTVQ KVASRFLSVA RESSSGSTGR 
TERG_03599   AATHDLSRGK ITYESNESNA SRLAASAREY FKTADSRTVQ KVASRFLSVA RESSSGSTGR 
MCYG_05201   AATHNIKESK YTYESNTANS RMLAARAREY FGSSDSSIMQ KVASRFQSVA RESTAS-GGQ 
MGYG_06241   ATVHNLKRSK YTYQSNDNDA RMIASKAREF FGTTDPNAMK QVSERLMAIA Q-ASV-ENGP 
TEQG_04671   ATVHDLKRSK YTYESNADGS RNLAAAALEF FAAKDSATRK EVSMHLYSIS K-ASVPEGGP 
TESG_03882   ATVHDLKRSK YTYESNADGS RNLAAAALEF FAAKDSATRK EVSMHLYSIS K-ASVSEGGP 
TERG_06377   ATVHNLKRSK YTYESNAQDA QRLAAAALEY FRAKDPGTMK EVSQRLRSAS G-ASTMESPS 
MCYG_07155   AATHDLSVGK YVYESNEGNS ARLAARAQEY FRTNDANAKQ RVIARLNSVA RESSSANAGV 
MGYG_03465   AATHDLSAGK YVYESNEGNS ARLASRAQEY FRTNDANAKQ RVIARLNSVA RESSSANAGV 
TEQG_05962   ATTHDLSAGK YVYESNEGNS ARLASRAQEY FRTNDANAKQ RVIARLNSVA RESSSANGGS 
TERG_01528   ATTHDLSAGR YVYESNEGNS ARLASRAQEY FRTNDANAKQ RVIARLNSVA RESSSANGGS 
TESG_05102   ATTYDLSTGK YVYESNEKFT PEMIHSRALQ KRT-----KI RVIARLNSVA RESSSANGGS 
AFL2T_0126   ---------- ---------- ----ASSQTF FKTTDSSAMD QVASALEKIA EEASQPGGGV 
AO_5001350   ---------- ------PTDA GKMGASSQTF FKTTDSSAMD QVASALEKIA EEASQPGGGV 
AFL2T_0898   ---------- ----QRATSA GEMAAASQTF FKTTDSTSTN HVAEILEEIA QEASQQGGGL 
ATEG_08109   ADSYELSPSE YSYVSNTSRA SEMAASDQKY FMTNDQESRN SVADRMEAIS TEATT--KGK 
VDAG_05354   TSLYRLSAGT YEYKSNKANC KPLGAAEVEY FRSNSSDSRQ LVADRLDAVA KECSTSDSGG 
VDBG_10051   AALYGLSAGT YEYKSNTTSA PTL------- ----ASSSTV LMP-----WP RECSTSDSGG 
Enid_3959.   ADLYELSPGE YTYKSNNSRA AEMAAADQKY FKSTSEDDIE EVAGRLDAIA KEATT--TGQ 
AFL2T_0893   ATLENCKQ-- ---TNALSQA AKMAQAYQSF FKTNDAQSRN RVAGVLDKIA TEATNGNQGV 
AO_111.t1    ATLENCKQ-- ---TNALSQA AKMAQAYQSF FKTNDAQSRN RVAGVLDKIA TEATNGNQGV 
AFUA_2G180   ATLENCDEGV RAINNALTQA AEMANSYQSF FKTNDAQARN HVADVLDTIA TEATNGNQGV 
Enid_8312.   ATLENCDEGV QAINNALAQA AEMAISYQSF FKTNDAQARN RVADVLEKIA TEATNGNQGV 
CC1G_08840   ---------- ---------- -------AAY WSSNDP---- ---ARIRSVY DAVAAENSTT 
NCU05908.t   ARTYRLSGVS ANASSDSSDA ISMAYTATTW FKSTSVES-- ----KVRSIY NDVKNVQSTS 
BC1G_09180   AKTYNLEGLT VDSN--TADA ITLAYTATTW FKSTSEES-- ----AVRAIY TDVKNVQTTS 
Bfuc_09180   AKTYNLELET LTSN--TADA ITLAYTATTW FKSTSEES-- ----AVRAIY TDVKNVQTTS 
SS1G_08858   AKTYNLEGLA VDSN--TKDA ITLAYTATTW FKSTSEET-- ----AVRAIY TDVKNVQTKS 
Ptri_06872   AEGYWVHNTV QEYMSNTKDC TTFAAKDLKY FY---KMDWA EVQGRLQAIG DHCTSLGVLD 
MGG_03029.   TFVHDFEPGT YSYRSNTSNC GKLSAADVEY FKTNATAARE QVVRRLEAVA RECEATPGGN 
fsol_26618   ASVYDFKPGT YSFKSKARNC ETLAAADVEY FKSNETEARD HVSGRLLAVA KECSTTDSGD 
CC1G_12425   AALYDFASVS FSLTVGTSES RTLASSYVAY WGTNAA---- ---SRVTSVF NAVANENSSS 
AFL2T_0594   ADSHDLSPGK YSYTSNAAQA AKMAAADQKF FKSQDEADKK EVAERLEAIA KEATS--KGT 
AO_313.t1    ADSHDLSPGK YSYTSNAAQA AKMAAADQKF FKSQDEADKK EVAERLEAIA KEATS--KGT 
FOXT_17405   STIYDLKPGT YSLKSEPKNC ETLAARDVEY FKSNETKARE HVAGRLLAVA EECSTSDSGN 
FVET_12506   STMYDLRAGT YSFKSKAKNC ESLAAKDVEY FKSNETKTRE HVTGRLLAVA EECSTSDSGN 
BC1G_10098   AEVHDLSTST YTFKSNASYC ASLASTASEY FKTTSSSTRS VVAARLSAVA SQCSSLTSGS 
Bfuc_10098   AEVHDLSTST YTFKSNASYC ASLASTASEY FKTTSSSTRS VVAARLSAVA SQCSSLTSGS 
SS1G_13741   AEVHDLSSTN YTFKSNTSYC AQLASTASEY FKTTAAATRS VVAARLSAVA SQCSSLTSGS 
Pnod_10522   AALHSLHEGD FDYESNKSNC ARLAASATTY FKTTSSAS-- TVAARLRAVA SDCGSTSSRT 
FGST_09903   AEFHDLSAGK FSFYSNQAQC VSQAQQADEY FKRSDAATRA TVADVFAKIT AACGTIDSGE 
FOXT_02952   AEFHDLSAGK FSFYSNRSNC ARQAQEAEEY FKNSDAATRS TVADVFAKIA AECGSTNAGD 
FVET_01806   AEFHDLSAGK FSFYSNRSNC ARQAQQAEEY FKNSDAATRS TVADVFAKIA AECGSTNAGD 
fsol_36693   AEFHDLSAGK FNFYSNRSRC SSMAQQAKEY FKSDSYETRQ TVADVFGRIA SECGSTNSGD 
MAA_00445    GEVHDLSSGK FDYHSNSNNC QQLAQSAKEY FKDSSASTKN TVADVFGKAA SECGSTGGGV 
MGG_07038.   ---------- ---PSYNTNC ATLGSEALLY FKTSNPRSIR TIVNTFDKAY YEC-SIYGGE 
MGG_10927.   ASTHDFAQGD FDFESNHNSC RSLAASANEY FKSTSSSAVN TVVTTFNRIA SECNPS-GGA 
tree_10714   AEAHDLSVGK YDFETNTRNC QSLAQQASEY FKSSSSSVRS TVSGVFGRVA SECSSTTSGV 
T_AT_36337   AEAHDLSLGK YDFETNKRNC ASVAQQATEY FKSSSSSVRS TVSGVFSRVA SECGSTSGGS 
T_VI_63956   AEAHDLSIGK YDFETNKRNC ASVAQQATEY FKSSTSSVRS TVSGVFSRVL SECSSTSSGV 
VDAG_08030   AHVHDLSAGE FDYASNVSNC RSLAASATDF FKSSTTATRN TVAGVFNRIA SECGSSTGGV 
VDBG_01232   AHVHDLSAGE FDYASNVSNC RSLAASATDF FKSSTTATRN TVAGVFNRIA SECGSSTGGV 
NCU05071.t   AEVHDLSQGS FDYSSNISNC RALASQVTEY FKSSSSSTRS TVAGVFARVA NECGSTTSGY 
Pnod_02177   AVAHDLSVGD FDFTSNKSNC ASLAANANEY FKSTSSSTAS SVQTVYNRIA TQCGSTTSGD 
VDAG_00129   GELHDLSPGT FDYSSNVKNC AKLAAQNQKY FKSSSARVSK QVSTVFGRIE KECSSTTSGV 
VDBG_00521   ---------- -------QNC AKLAAQNQKY FKSSSARVSK QVSTVFGRIE KECSSTTSGV 
VDBG_02494   AELHDLSAGD YEYSSNSNKC ASLARAAQEY FKSSSSSVSS RVAAVFSRIE EECGSTTSGI 
ACLA_05272   ASTADLTEGV VTFTSNERNT VSLAASASEY FKTTSSATRS TVAARLRAVA REAGSTSSGK 
AFUA_4G137   ASTADLTEGT VTYQSNERNA ASLAASAQEY FKTTSSSTRN TVAARFRAVA SEASSQSSGK 
NFIA_10263   ASTADLTEGT VTYQSNERNT VSLAASAQEY FRTTSSSTRN AVAARFRAIA NEASSQSSGK 
AFUA_4G027   ASTANLTQGP VTYSSNERNA ASIAADATEY FKSTSGNIRS AVAARLKAVA SEASMNGGGS 
NFIA_03112   ASTANLTQGP VTYSSNERNA ASIAANAAEY FKSTSGNIRS AVAARLKAVA SEASLNGGGS 
AFL2T_0737   ASTSDLSEGT ITFTSNERNT VSLAATAQEY FKTTSSSTRS TVAARLNAVA NEAASTSSGS 
AO_135.t1    ASTSDLSEGT ITFTSNERNT VSLAATAQEY FKTTSSSTRS TVAARLNAVA NEAASTSSGS 
ATEG_04941   AATSDLSEGS ITYSSNEKNT VSLAASAQEY FKTTSSSVRS TVAARFRAVA SEASSTSSGS 
Enid_3393.   ATTADLSSGP ITYTSNEQNA VSLAASATTF FKDDSSSTRE TVAARLKAVA EEAGSTSGGS 
Enid_7962.   AATSDLSSGP VTYSSNERNA ASLAASATTF FKSDSSSTRN AVAARLRAVA SESSSTSSGS 
Pc06g00080   ASTSDLSSGP LTYRSNDKNT VTLAAKASEY FKTTSSSTRK VVADRLKAVA QEASSNS--A 
AFL2T_1165   ASTSDLASGP VSYKSNDSNA AKLAAEAEEY FKTTDQQTRT TVAERLRAVA KEAGSTSGGS 
AO_493.t1    ASTSDLASGP VSYKSNDSNA AKLAAEAEEY FKTTDQQTRT TVAERLRAVA KEAGSTSGGS 
BDCG_00922   AFTADLSQGR IVYKSNERDS APLAAGATQY FKTNDQQVRN LVAARFDAVA REASSTTSGR 
PADG_00776   AITSDLSQGP VVYKSNKRDC ASLAAAQLEY FKANDDATRK LVADRFTAVA LESSNLTGGS 
BDCG_03454   AETLNLSEST YIYESNEKRD SSIASNAD-- ---------- QVSDRFHAIS NEACSAEGGV 
HCAG_05788   AETFDLSENT YIYKSNEKRA SNIASSAEQY FRTTDRTIRK QVSDRFRAIA NEAESSIAGT 
CIMG_00508   AETVDLSAGP VTYRSNERST TDYGARAETF FKKTDLRTRR PVASRFRAIS NETSIIDGGI 
CPAT_02396   AETVDLSAGP VTYRSNERST TDYGARAETF FKKTDLRTRR PVASRFRAIS NETSIIDGGI 
URET_04198   AETFDLSANQ YTYKSNEARC RDLAARIAEY FKTTEPRIQR IVAARFRAIQ RECGAVNRGR 

             ....|....| ....|....| ....|....| ....|....| ....|....| ....|....| 
                125        135        145        155        165        175               
CIMG_03010   TIYFCQLIAY VNCLPPVVNR GLDHEFTHAT SIFSPGTVDH AYGYEQCRRL NAQQSLSNAD 
CPAT_08667   TIYFCQLIAY VNCLPPVVNR GLDHEFTHAT SIFSPGTVDH AYGYEQCRRL NAQQSLSNAD 
CIMG_05736   TIYFCRAIAY VNCLPPVLNR GLGHEFTHAP SVFSPGTVDH AYGYEQCRRL NAQQSLNNAD 
CPAT_08585   TIYFCQAIAY VNCLPPVLNR GLGHEFTHAP SVFSPGTVDH AYGYEQCRRL NAQQSLNNAD 
URET_01255   SIVFCQLIAY ATCLPARVNQ GLGHELTHAP AVFSPYTQDY AYGYQQCRRL NAQQSLGNAD 
CIMG_06682   TTYFCDVIAY VNCLPPVVNQ GLDHEFTHAT SIFSPGTQDH AYGYENCIRL SPEQCISNAD 
CPAT_04075   TTYFCDVIAY VNCLPPVVNQ GLDHEFTHAT SIFSPGTQDH AYGYENCIRL SPEQCISNAD 
URET_03761   TTYHCQIIAY VNCLPAVVNQ GFAHEFAHAP SIFRPGTVDH AYGYAQCVRL NSQQALSNAD 
URET_02006   TTYLCELIAY ANCLPPVVNR GLEHEFTHAT SIFSPGTEDH GYGYEECRRL NAQQSLSNAD 
CIMG_07349   TRYFCNTIAY VNCLPVISDE CHAHEFTHNP GVYDPYCRDH AYGYDGIRKL SPEQALLNAD 
CPAT_04742   TRYFCNTIAY VNCLPVISDE CHAHEFTHNP GVYDPYCRDH AYGYDGIRKL SPEQALLNAD 
CIMG_10101   TTYDCTTIAY TNCMPLLTNR CHGHEITHNP AIVQPHCLDH GYGYQAVRRL NAQQSLQNAD 
CPAT_07671   TTYDCTTIAY TNCMPLLTNR CHGHEITHNP AIVQPHCVDH GYGYQAVRRL NAQQSLQNAD 
CIMG_08613   TRYACEVLAY VNCLPALTNR CHGHEFAHAP GVHEPFCKDH AYGYRSIRRL STRLALNNAD 
CPAT_05050   TRYACEVLAY VNCLPALTNR CHGHEFAHAP GVHEPFCKDH AYGYRSIRRL STRLALNNAD 
MCYG_00239   TTYFCSVLAY YNCLPPLTKE CHAHELTHNP AVQEPFCEDN GYGYERATAL SAEKAVQNAD 
MGYG_00813   TTYHCTVLAY FNCLPPLSNE CHAHELTHNP AVQEPFCEDN GYGYERATAL SAEKAVQNAD 
TEQG_02633   TTYHCSVLAY FNCLPPLSNE CHAHELTHNP AVQEPFCEDN GYGYDRATAL SAEQAVQNAD 
TESG_02193   TTYHCSVLAY FNCLPPLSNE CHAHELTHNP AVQEPFCEDN GYGYDRATAL SAEQAVQNAD 
TERG_00673   TTYHCSVLAY FNCLPPLSNE CHAHELTHNP AVQEPFCEDN GYGYERATAL SAEKAVQNAD 
MCYG_01991   TTYYCTVLAY TNCLPALAQS CHEHEMTHNS AVVSPYCDDL GYGYEDATSL SAGQAIQNAD 
MGYG_04094   TTYYCTVLAY FNCLPPLAQS CYEHEMTHNS AVVSPFCDDL GYGYDDATSL SASQALQNAD 
TEQG_06169   TTYYCSVLAY FNCLPALAQS CYEHEMTHNS AVVSPFCDDF GYGYEDATSL SAAQAIQNAD 
TESG_06846   TTYYCSVLAY FNCLPALAQS CYEHEMTHNS AVVSPFCDDF GYGYEDATSL SAAQAIQNAD 
TERG_04416   TTYYCTVLAY FNCLPALAQS CYEHEMTHNS AVVSPFCDDL GYGYEDATSL SAAQAIQNAD 
MCYG_04257   TTYYCNVLAY VNCIPALNKR CHGHEFTHNP AVVSPFAQDL GYGYDRVAAL PASKAIQNAD 
MGYG_02351   TTYYCNVLAY FNCLPALNNR CHGHELTHNP AVVTPFCEDL GYGYDRVSRL PASKAVQNAD 
TEQG_08048   TTYFCNVLAY YNCLPALNNR CHGHELTHNP AVVSPFCEDL GYGYQRVSAL PASKAIQNAD 
TESG_01292   TTYFCNVLAY YNCLPALNNR CHGHELTHNP AVVSPFCEDL GYGYQRVSAL PASKAIQNAD 
TERG_03599   TTYYCNVLAY FNCLPALNNR CHGHELTHNP AVVTPFCEDL GYGYQRVSAL PASKAIQNAD 
MCYG_05201   TTYHCTVLAY YNCEPSLTKR CHAHELTHNP VVVSPFCKDL GYGYRLATGL PTSKAIQNAD 
MGYG_06241   IKWHCFVVAY FPCESDFTNK CHAHEAAHNP SVVQPFCRDH GYGYDHVSRL PPRLALQNAD 
TEQG_04671   VQWFCYTIAY FPCLPHLTDK CHHHEGAHNP AVMRPHARDL GYGYERATSL PPQRAKRNAD 
TESG_03882   VQWFCYTIAY FPCLPHLTDK CHHHEGAHNP AVMHPYAKDL GYGYKRATSL PPQRAKRNAD 
TERG_06377   VKWHCSTIAY FPCLPHWTNK CHGHEALHNP NVAKPYCKDF GYGYRRATGL SHKRAMGNAD 
MCYG_07155   TTYYCSVLAY VNCLPPLTRQ CHAHEFTHNP AVASPHCQDY AYGYQQCISL PAAKAVQNAD 
MGYG_03465   TTYYCSVLAY VNCLPPLTKQ CHAHEFTHNP AVASPHCQDY AYGYQQCISL PAAKAVQNAD 
TEQG_05962   TTYYCSVLAY VNCLPPLTKQ CHAHEFTHNP AVASPHCQDY AYGYQRCISL PAAKAVQNAD 
TERG_01528   TTYYCSVLAY VNCLPPLTRQ CHAHEFTHNP AVASPHCQDY AYGYQQCISL PAARAVQNAD 
TESG_05102   TTYYCSVLAY VNCLPPLTKQ CHAHEFTHNP AVASPHCQDY AYGYQQCISL PAAKAVQNAD 
AFL2T_0126   VTYSCSTTGY NTCLPASSDD CTVHELGHTK GVL--GNE-- VYGYQEIMNI DTQTALSNAE 
AO_5001350   VTYSCSTTGY NTCLPASSDD CTVHELGHTK GVL--GNE-- VYGYQEIMNI DTQTALSNAE 
AFL2T_0898   ATYSCQSFTQ STCLPQASDD CSVHELCHTK GVL--G-Y-- VYGYSNMLGL DSQTPLKNAE 
ATEG_08109   LSYFCQVAAI VNCSQGVSNM CGYHEFSHAT AVYSPGTEDV AYGESAVLSL SASQAMNNAD 
VDAG_05354   VRVYCTLVAY IVCRPPLPQM CHKHEMTHNP AVYEPSTQDV AYSYPNVTQL DPDRALDNAD 
VDBG_10051   VRVYCTLVGY IMCRPPVPQE CHKHEMTHNP AVYEVATQDA AYSYPNITQL DPDMALYNAD 
Enid_3959.   LKYYCEVAAM VNCSTKVSNY CGYHEYAHAD ALYSPGTEDI AYGYESVLSL DTEDSKNNAD 
AFL2T_0893   VTYYCTAFTM RTCFPAWSDS CSVHEMAHTK GIF--GPET- -YGYDAVHGL SSSAALENAE 
AO_111.t1    VTYYCTAFTM RTCFPAWSDS CSVHEMAHTK GIF--GPET- -YGYDAVHGL SSSAALENAE 
AFUA_2G180   VTYYCTSFTM RTCFPAWSNI CSVHELAHTK GIY--GPET- -YGYDAVHSL SSASALENAE 
Enid_8312.   VTYYCTSFTM RTCFPAWSNI CSVHELAHTK GIF--GPET- -YGYDAVHGL SSASALENAE 
CC1G_08840   RTLDCNVLAY FYCLLPTSSL CNEHELTHAI E----GTADL TYRCS-YQGL SPEEQVKNAD 
NCU05908.t   PAISCAALLY VPCFPEFAST CADHEMTHLF -----GTDDY AYGQAAAKRL SAAQAAANAD 
BC1G_09180   PKISCTALLY VPCFDEYSPT CADHEMTHLY -----GTEDW AYGPTAAKAL SAAHAANNAD 
Bfuc_09180   PKISCTALLY VPCFDEYSPT CADHEMTHLY -----GTEDW AYGPTAAKAL SAAHAANNAD 
SS1G_08858   PKISCTALLY VPCFAEYSPT CANHEMTHLY -----GTLDY AYGPTAAKAL SAAQAANNAD 
Ptri_06872   AVLYCRVAAF VFCLPAIRYS CNGHEMTHMG LVYWPICSDY AYGTAKSQKL SPDYAASNAD 
MGG_03029.   TSLNCQLVAY VLCRPALPQE CHRHEMTHAR AVAEPATSDR AYGYDAVMKL DSANSLDNAD 
fsol_26618   TRVLCQLIAY VMCLPPLPQL CHKHEMTHAR AVYEDATADR AYGYENSTAL TSEEAMYNAD 
CC1G_12425   RTLDCVTIAY YYCQVSISQL CGGHELTHAV A---R-TDDV AYGCAADQRL STSQKIINAD 
AFL2T_0594   LTYYCQIAAI VNCTQQVVNE CGYHEFSHAT SVYAPGTDDV VYGLDGVLQL STAQAKNNAD 
AO_313.t1    LTYYCQIAAI VNCTQQVVNE CGYHEFSHAT SVYAPGTDDV VYGLDGVLQL STAQAKNNAD 
FOXT_17405   TRVFCSLIAY TMCLPPLPQK CHKHEMTHAR AVYEQSTQDY AYGYENSTAL DPLSCLYNAD 
FVET_12506   TRVSCRLIAY TMCLPPLPQR CHKHEMTHAR AVYEQSTQDY AYGYENSTAL DPLSCLYNAD 
BC1G_10098   TKYYCTVLAY VNCLPALTGT CHAHEFTHAP ATYSPGTADN GYGYAAATAL TSARAVLNAD 
Bfuc_10098   TKYYCTVLAY VNCLPALTGT CHAHEFTHAP ATYSPGTADN GYGYAAATAL TSARAVLNAD 
SS1G_13741   TTYYCTVLAY VNCLPTLSGT CHAHEFTHAP ATYSPGTADN GYGYSAAVAL TSAKAVLNAD 
Pnod_10522   TTN-CNVLAY TYCLPALAST CHGHEETHAP GVYSPGTQDN GYGYAAATAL SANQALNNAD 
FGST_09903   MRYYCSVLAY SYCLPATTTN CHGHEMTHLN QI--KGTSDF GYGYSFLRSL TAEQNINHAD 
FOXT_02952   TRYYCTVLAY AYCLPATTST CHAHEMTHLN QI--KGTSDY GYGYNFIQSL TAEQNINHAD 
FVET_01806   TRYYCTVLAY AYCLPATTST CHAHEMTHLT QI--KGTSDY GYGYNFLQSL TAEQNINHAD 
fsol_36693   SRYYCSVLAY AYCLPATTTS CHGHEMTHLN QI--KGTSDY GYGYNFLQSL SADQNINHAD 
MAA_00445    SKYYCTVLAY AYCMTPLTSQ CHAHETTHLT QI--KGTTDN GYGYDNAMGL DTQKALDNAD 
MGG_07038.   GTITCRTMAH TMCLSATASY YGEHEVTHLR NV--KGTDDY SWGHADVLEL SESQNLNHAD 
MGG_10927.   SRQYCTVIAY VNCMPTTSNA CRAHEVTHLS QV--KGTQDY CYGYTCMRQL TSAQNLNHAD 
tree_10714   ASYYCSVLAY VYCLPALTRS CHAHEVTHLT QV--KGTQDY GYGYNFVRSL SAAQNLNHAD 
T_AT_36337   SSLYCSVLAY AYCLPSLSRT CHAHESTHLS QV--KGTQDY GYGYNFIQSL SASQNLNHAD 
T_VI_63956   ASYYCSVLAY VYCLPALTRT CHAHEITHLS QV--KGTQDY GYGYNFVRSL TAAQNLNHAD 
VDAG_08030   SRQYCTVIAY VNCFPAQSRT CRAHEVTHLT QI--RGTQDY CYGYSCVRSL SASQNINHAD 
VDBG_01232   SRQYCTVIAY VNCFPAQSRT CRAHEVTHLT QI--RGTQDY CYGYSCVRGL SASQNINHAD 
NCU05071.t   ARYYCSVLAY VNCLSSLSSQ CHAHEVTHLS QI--QGTSDS CYGYSCVRQL SGSQNLKHAD 
Pnod_02177   STQYCSVLAY VNCQSPLSSQ CHAHEMTHLR QV--KGTSDY GYGYQFVRSL SAAQNLNHAD 
VDAG_00129   SSYHCTVIAY VNCMPPTDKR CHAHEMTHLA EIA--GTEDY GYGFDFIRSL TPAQNLNHAD 
VDBG_00521   SSYHCTVIAY VNCMPPTDKR CHAHEMTHLT EIA--GTEDY GYGFDFVRSL TPAQNLNHAD 
VDBG_02494   STYHCTVIAY VNCMPPTSSR CHAHEMTHLS QIA--GTSDY GYGYNFVQSL TAAQNLNHAD 
ACLA_05272   TTYYCGVLAY ANCLPALARS CHAHEFTHAP GVYSPGTDDL GYGYQAATAL STSDALNNAD 
AFUA_4G137   TTYYCTTLAY ANCLPALTSS CHAHEFTHAP AVYSPGTDDY AYGYRASTAL SASQALLNAD 
NFIA_10263   TTYYCTTLAF ANCLPALTRS CHAHEFTHAP GVYSPGTDDF AYGYRASTAL SASQALLNAD 
AFUA_4G027   TTYYCSVLAY VNCLQEVTND CHGHEFTHAP GVYPPGTEDL GYGYSAATAL STSNALNNAD 
NFIA_03112   TTYYCSVLAY VNCLQEVTND CHGHEFTHAP GVYPPGTEDL GYGYSAATAL SANNALNNAD 
AFL2T_0737   TTYYCSVLAY ANCLPALTST CHAHEFTHAP GVYSPGTDDL GYGYSAATAL SASQALLNAD 
AO_135.t1    TTYYCSVLAY ANCLPALTST CHAHEFTHAP GVYSPGTDDL GYGYSAATAL SASQALLNAD 
ATEG_04941   TTYYCTVLAY ANCLSALTRT CHAHEFTHAP GVYSPGTDDL GYGYDAATAL SSSQALNNAD 
Enid_3393.   TTYYCTVLAY ANCLPALADT CYDHEFTHAP GVYSPGTDDL GYGYDAATAL DTDDALNNAD 
Enid_7962.   TTYYCTVLAY ANCLPALTGT CYAHEFTHAP GVYSPGTDDL GYGYDAATRL SASQALNNAD 
Pc06g00080   TKYYCEVLAY ANCLPALTNT CHNHEFTHAP GVYSPGTEDY GYGYSAATAL SSAEAVLNAD 
AFL2T_1165   TTYHCSVLAY ANCLPPLAQK CHAHEFTHAP GVYQPGTEDL GYGYDAATQL SAQDALNNAD 
AO_493.t1    TTYHCNVLAY ANCLPPLAQK CHAHEFTHAP GVYQPGTEDL GYGYDAATQL SAQDALNNAD 
BDCG_00922   TTYYCDVLAY SNCLSHLTWR CHGHEFTHTP GVFSPGTDDL AYGHQAATSL STWEALNNAD 
PADG_00776   TTYYCRIIAY SNCFDNVNRK CHGHEFTHAS SVFSPGTKDI AYGYNACILL STRDALNNAD 
BDCG_03454   VKYQCETVAY VNCVTAVSQA CDAHELSHID AVYYPATTDL AYGEDASMAL NADMSIRNAD 
HCAG_05788   VKYQCHAIAY VNCAGVSSQE CDSHEFSHID AVYYPATTDI AYGEDASIAL ASDMAFRNAD 
CIMG_00508   VRLTCSAIAD TICYPPTSPE CHAHEMTHMR HVYSPGTNDF AYGYDNVTKL PADQAINNAD 
CPAT_02396   VRLTCSAIAD TICYPPTSPE CHAHEMTHMR HVYSPGTNDF AYGYDNVTKL PADQAINNAD 
URET_04198   ARFNCKYLAY FLCLPMNGRS CHSHELTHLG EVYEPRCRDY AYSYEGIKRL GADKAYLNAD 

             ....|
                185 
CIMG_03010   NYSLF
CPAT_08667   NYSLF
CIMG_05736   SYSLF
CPAT_08585   SYSLF
URET_01255   NYSLF
CIMG_06682   NYSLY
CPAT_04075   NYSLY
URET_03761   NYALF
URET_02006   NYSLF
CIMG_07349   TYSLF
CPAT_04742   TYSLF
CIMG_10101   TYSLF
CPAT_07671   TYSLF
CIMG_08613   SFSLF
CPAT_05050   SFSLF
MCYG_00239   SYALF
MGYG_00813   SYALF
TEQG_02633   SYALF
TESG_02193   SYALF
TERG_00673   SYALF
MCYG_01991   TYALF
MGYG_04094   SYALF
TEQG_06169   SYALF
TESG_06846   SYALF
TERG_04416   SYALF
MCYG_04257   TYALF
MGYG_02351   TYSLF
TEQG_08048   TYSLF
TESG_01292   TYSLF
TERG_03599   TYSLF
MCYG_05201   NYALF
MGYG_06241   NYSIY
TEQG_04671   NFALF
TESG_03882   NFALF
TERG_06377   NYALF
MCYG_07155   NYALF
MGYG_03465   NYALF
TEQG_05962   NYALF
TERG_01528   NYALF
TESG_05102   NYALF
AFL2T_0126   SYAFF
AO_5001350   SYAFL
AFL2T_0898   SYAFF
ATEG_08109   SYAYY
VDAG_05354   TYSLF
VDBG_10051   TYSLF
Enid_3959.   NFAYY
AFL2T_0893   SYAFF
AO_111.t1    SYAFF
AFUA_2G180   SYAFF
Enid_8312.   SYAFF
CC1G_08840   NYNCF
NCU05908.t   SYEIY
BC1G_09180   TYEMY
Bfuc_09180   TYEMY
SS1G_08858   TYEMY
Ptri_06872   SHALY
MGG_03029.   TYSLY
fsol_26618   SYSLY
CC1G_12425   NYNVL
AFL2T_0594   SFAYY
AO_313.t1    SFAYY
FOXT_17405   SYSLY
FVET_12506   SYSLY
BC1G_10098   SYALY
Bfuc_10098   SYALY
SS1G_13741   SYALY
Pnod_10522   SYALY
FGST_09903   TYALF
FOXT_02952   TYALF
FVET_01806   TYALF
fsol_36693   TYALF
MAA_00445    TYALF
MGG_07038.   TYTFF
MGG_10927.   TYTLF
tree_10714   TYALY
T_AT_36337   TYALY
T_VI_63956   TYALF
VDAG_08030   TYTLF
VDBG_01232   TYTLF
NCU05071.t   TYALF
Pnod_02177   TYTLF
VDAG_00129   TYTLF
VDBG_00521   TYTLF
VDBG_02494   TYTLF
ACLA_05272   TYALF
AFUA_4G137   TYALF
NFIA_10263   NYALF
AFUA_4G027   SYALF
NFIA_03112   SYALF
AFL2T_0737   TYALF
AO_135.t1    TYALF
ATEG_04941   TYALF
Enid_3393.   SYALY
Enid_7962.   SYALY
Pc06g00080   SYALY
AFL2T_1165   SYALY
AO_493.t1    SYALY
BDCG_00922   SFSLF
PADG_00776   TFALF
BDCG_03454   SYTFY
HCAG_05788   NYIFY
CIMG_00508   TFAIY
CPAT_02396   TFAIY
URET_04198   TYGLY
