# Supplementary material for: Independent Expansion of Zincin Metalloproteinases in Onygenales Fungi May Be Associated with Their Pathogenicity
Source: PLoS One. 2014 Feb 28;9(2):e90225. doi: 10.1371/journal.pone.0090225 (PMC3938660; doi:10.1371/journal.pone.0090225)
Supplement: Figure S5 — Amino acid sequences alignment of 58 M36 genes with MUSCLE 3.5. (DOC) [file pone.0090225.s005.doc]

Figure S5. Amino acid sequences alignment of 58 M36 genes with MUSCLE 3.5.
����For M36 family genes, MUSCLE v3.5 was used to generate protein alignment with default settings [14]. The ambiguous areas of alignment were located and removed by using the program Gblocks 0.91b [15,16] with default parameters. The gap selection criterion ��with half�� was used here. Finally, an alignment consisting of 538 amino acids from 58 M36 family genes were obtained from Gblocks 0.91b.
             ....|....| ....|....| ....|....| ....|....| ....|....| ....|....| 
                 5          15         25         35         45         55                     
CC1G_09223   MVQIRNLRVE TPSTNWRDVA MNFVNLGVDR SQLAWRSGFT EAVSNVAFS- ---------- 
CC1G_11771   MQTLLEIEAF -PASELDDEA VEFVRLKVDR GSIRYRSGYT AAVANVAFK- ---------- 
CC1G_12248   MARLRQLPVE APASTLPTEA REFVKLNIDR ESVDYRSGFA SAVANVAFK- ---------- 
CC1G_14256   MTFSAEECAY GPPATYKAVV AR--ELDIPL ANVEYVSGFE SAVANIAST- ---------- 
FGST_04568   MRFSLDLEAF KPMAEYTETA KDLVKATFPK AEFRMVDDHY IGIGHVNFRQ TVNGIDIDNA 
FOXT_16612   MRFSLDLEAF KPMAEYTETA KDLVKSTFPK ATFRMVNDHY VKIAHIHFKQ TINGIDIDNA 
FVET_13650   MRFSIDLEAF KPMAEYTETA TDLVKATFPK ATFRMVNDHY VGIGHVHFRQ TVNGIDIDNA 
fsol_8789    VDSLVDLDAF RELAKYTKTA EEFVKSVVGK ATFRLVSDHY VGVAHVRFKQ TVNDIDVDNA 
MGG_13250.   MRYSIDLDAF RPTAEYVDVA TDLVKSVAPG IEFRVVGDHY VGVAHVNFKQ TAHGIDIDNA 
MGG_13252.   MRYSIDLDAF RPTAEYVDVA TDLVKSVAPG IEFRVVGDHY VGVAHVNFKQ TAHGIDIDNA 
tree_70800   MKSAIDISKY HSLSDYVATA TRAVKRLAPH AKFRVVDDHY VGIGHVHFKQ TVHGIDIDNA 
ATR_299629   MKSAIDISKY SSLSDYVATA TRAVKRAAPH AEFRVVNDHY IGIGHVHFKQ TVHGIDIDNA 
VIRE_85599   MKSAVDISKY HSLSQYVDTA TRAVKKVAPK AEFRVVDDHY IGIGHVHFKQ TVHGIDIDNA 
Pnod_10695   MLSSVDINAF RATSEYLETA TELVKSVAKD ATFRVVEDHY VGIAHVNFKQ TANGLDIDNA 
VDAG_03418   IRSLIDIEAF RLLSEYVETA TELVKATVPG VTFRVVSDHY VGIAHVNFKQ TVHGIDIDNA 
VDBG_06264   M-GAVDIEAF RLLSEYVETA TELVKATVPG VTFRVVSDHY VGIAHVNFKQ TAHGIDIDNA 
ACLA_06030   MRGLVDLNAF RTSATYVDTA TQFVKAIAPG LTFRVVDDHY VEIAHVNFRQ TANGLDIDNA 
AFL2T_0484   MRGLVDLNSF RQAAKYVETA TQLVKNILPD ATFRVVKDHY IGVAHVNFRQ TAHGLDIDNA 
AO_036.t1    MRGLVDLNSF RQAAKYVETA TQLVKNILPD ATFRVVKDHY IGVAHVNFRQ TAHGLDIDNA 
AFUA_8G070   MRGLVDLNAF RSLAKYVEVA TQHVKMIAPD ATFRVVDDHY VGVAHVHFRQ TANGLDIDNA 
NFIA_09986   MRGLVDLNAF RSLAKYVEAA TQHVKMIAPD ATFRVVDDHY VGVAHVHFRQ TANGLDIDNA 
AFL2T_0880   MHMLVDLEKF RPNAEYVETA IKLVRETFPT ASFRLREDHY VGVAHVHFRQ TVHDLDVDNG 
AO_160.t1    MHMLVDLEKF RPNAEYVETA IKLVRETFPN ATFRLREDHY VGVAHVHFRQ TVHNLDVDNG 
An01g02070   MHGLVDLDSL RSNSEYTDTA ARLVQNIVPG ASFRLIDDHF VGVAHVYFRQ TLHGIDIDNA 
ATEG_07544   MRLLIDLTPY RGNAEYVETA KKVLQSVHPD ATFRVIDDHY VGVAHVHLLQ TAHGIDIDNA 
CIMG_06073   MHGLVDLDAY REKSSYVDVA TKLVKQTIPS ATFRVVDDHY IGLGHVYFRQ TINGLDVDNA 
CPAT_03439   MHGLVDLDAY REKSSYVDVA TKLVKQTIPS ATFRVVDDHY IGLGHVYFRQ TINGLDVDNA 
URET_06232   MHGLVDLDSF RERSQYVDVA TRLVKRVAPK ATFRLVDDHY IGVGHVYFRQ TINGVDVDNG 
MCYG_07415   MHGLVDLNEY RHRSSYVEVA TEMVKQTMPN MEFRLVDDHY IGIGHVRFRQ TMHGIDIDNS 
MGYG_05327   MHGLVDLNEF RHRSSYLEVA TELVKQTMPN MEFRLVDDHY VGIGHVRFRQ TMHGIDIDNS 
TEQG_07141   MHGLVDLNEF RHRSSYLEVA TELVKQTMPN MEFRLVDDHY VGIGHVRFRQ TMHGIDIDNS 
TESG_07429   MHGLVDLNEF RHRSSYLEVA TELVKQTMPN MEFRLVDDHY VGIGHVRFRQ TMHGIDIDNS 
TERG_02213   MHGLVDLNEF RHRSSYLEVA TELVKQTMPN MEFRLVDDHY VGIGHVRFRQ TMHGIDIDNS 
MCYG_07688   MHGLVDLNAY RDRASYVETA TEVVKRVMPG MTFRLVDDHY VGISHVYFRQ TMHGMDIDNS 
MGYG_05070   MHGLVDLNAY RDRSSYVETA TEVVKRMMPG VTFRMVDDHY VGISHVYFRQ TMHGMDIDNS 
TEQG_00173   MHGLVDLDAY RDRSSYVDTA TEVVKRMMPG MTFRMVDDHY VGISHVYFRQ TMHGMDIDNS 
TESG_03496   MHGLVDLDAY RDRSSYVDTA TEVVKRMVPG MTFRMVDDHY VGISHVYFRQ TMHGMDIDNS 
CIMG_10191   MHGLVDLDAF RQNAEYVDVA KDLVKTTLPD ATFRVVDDHY VGVAHVHLRQ TVHGIDVDNA 
CPAT_07763   MHGLVDLDAF RQNAEYVDVA KDLVKTTLPD ATFRVVNDHY VGVAHVHLRQ TVHGIDVDNA 
URET_03538   MHGLVDLDAY RAKAEYVDIA TELVKTTLPG VTFRVVNDHY VGVAHVHFRQ TIHGVDVDNA 
MCYG_02088   MHGLIDTSAY FQLSLYVTVA TSLLKATLPY ASFRLIDDHY IGIGHVHFRQ TVYGIDIDNT 
MGYG_03984   MHGLIDITSY RQISKYVSTA TNWLKKTLPN ASYRLVNDHY IGIGHVHFRQ TAHGIDIDNT 
TEQG_04323   MHGLIDITSY RQISKYVTTA TDWLKKTLPK ATYRLVNDHY IGIGHVHFRQ TAHGIDIDNT 
TESG_00401   MHGLIDITSY RQISKYVTTA TDWLKKTLPK ATYRLVNDHY IGIGHVHFRQ TAHGIDIDNT 
TERG_04324   MLAGIDITSY RQISKYVTTA TNWLKKTLPK ATYRLVKDHY IGIGHVHFRQ TAHGIDIDNT 
MCYG_02168   MHGLIDVNAY RSTAKYVATA TKLVKSTFPN MTFRTVKDHY IGIGHVHFKQ TAHDIDIDNA 
MGYG_02992   MHGLIDINAY RSMAKYVATA TKLVKSTFPN MTFRTVKDHY IGIGHVHFKQ TAHGIDIDNA 
TEQG_05259   MHGLIDINPY RSMAKYVATA TKLVKSTFPN MTFRTVKDHY IGIGHVHFKQ TAHGIDIDNA 
TESG_06485   MHGLIDINPY RSMAKYVATA TKLVKSTFPN MTFRTVKDHY IGIGHVHFKQ TAHGIDIDNA 
TERG_04809   MHGLVDINPY RSMAKYVATA TKLVKSTFPN MTFRTVKDHY IGIGHVHFKQ TAHGIDIDNA 
MCYG_04620   MHGLVDIDSF RLKAKYVSTA TKLVKSTFPK STFRVVDDHY IGIGHVHFKQ TAHGLDIDNS 
MGYG_08200   MHGLVDIDSF RLKAKYVSTA TKLVKSTFPK STFRVVDDHY IGIGHVHFKQ TAHGLDIDNS 
TERG_03248   MHGLVDIESF RLKAKYVSTA TKLVKSTFPK STFRVVDDHY IGIGHVHFKQ TAHGLDIDNS 
TESG_02775   MHGLVDIESF RLKAKYVSTA TKLVKSTFPK STFRVVDDHY IGIGHVHFKQ TAHGLDIDNS 
Pnod_00493   MRSFIDLDSY RQPVSAEETA SELVKKVVPG ATFR-VADNY VGVAHVYFKQ TANGLDVDNG 
Ptri_10639   MRSFVDLDSY RHAATAQDIA TDLVKATIPN ATFRLVSDSY VGVAHFYFKQ TANGLDIDTA 
VDAG_01216   M--VAALSNY RAASNYVDIA TRTLRDAVPG AAFRVIDDAY VGVAHVHFQQ TIGGVDVDDA 
VDBG_03987   M--VAALSSY RAASTYVDIA TRTLREAIPS AAFRLIDDAY VGVAHVHFQQ TVDGVDVDDA 

             ....|....| ....|....| ....|....| ....|....| ....|....| ....|....| 
                 65         75         85         95        105        115                   
CC1G_09223   --------GG KLASFGSSFV DLA---STRI ADPNPTVSWR SVLPQIE--- ----ESLDAT 
CC1G_11771   --------DN KVVSFGTSFV K-----PRRF ASSTPTINVQ DYLPAVE--- ----EILDGK 
CC1G_12248   --------DN KVVSFGSSFV N-----PNRV APPTPSIQVE SVIPTIE--- ----EALDGK 
CC1G_14256   --------ED EVVSFGSSFV -------ADT DKATPTLEFG DALAKSNV-- ----AGSGTS 
FGST_04568   DFNVNIGADG EVFSYGNSFF DGKMP--GPL TKRDPVDALK DTVEVLSLPV EADKTGTSGT 
FOXT_16612   DFNVNIGADG EVFSYGNSFY EGKIP--GPL TKRDPVDALK DTVDVLSLPV EAEKTGTKGT 
FVET_13650   DFNVNIGADG EVFSYGNSFY DGKIP--SPL TKRDPVDALK DTVDVLSLPV EAEKTGTKGT 
fsol_8789    DFNVNIGADG KVFSYGNSFY TGKIP--GPL VKRDPVTALK STVEVLDLPV DASDTDTSGT 
MGG_13250.   DFNVNV-RDG KVFSYGNSFF TGKIPEESPL KKRDPTVALT GATTVLQLPI SGE-KGTSGA 
MGG_13252.   DFNVNV-RDG KVFSYGNSFF TGKIPEESPL KKRDPTVALT GATTVLQLPI SGE-KGTSGA 
tree_70800   DFKVNVGRNG RVFSHGNSFF TGKLPTENPL TKREPTEALK GAVDILGLPV KADGKGTSGA 
ATR_299629   DFKVNIGRNG RVFSHGNSFF SGKLPTESPL KKRDPTDALK GAVDILGLPV QADGKGTSGA 
VIRE_85599   DFKVNIGKDG RVFSHGNSFF SGKLPQESPL GKRDPTNALK GAIDILGLPV QADGKGTSGA 
Pnod_10695   DFNINVAKDG SIFSYGNSFY TGAIP-ANPL QKRDPVDALK AANDKLQLAV TAEKKGTSGA 
VDAG_03418   DFNVNVDSNG EVFSFGNSFF SGEVPEEEPL KRRDPVLALQ KTTEILGLPI EASTTGTDGA 
VDBG_06264   DFNVNVDSNG EVFSFGNSFF SGEIPEEEPL KKRDPVLALQ KTTEILGLPI EASTTGTDGA 
ACLA_06030   DFNVNVGKDG KIFSHGNSFF KGKIPDASSL TKRDPTVALK GTMETLKLSL GIEKNGVSGT 
AFL2T_0484   DFNVNVGKNG KIFSYGHSFY TGKIPDANPL TKRDPVAALR GTNEALQLSI TLDQKGVSGT 
AO_036.t1    DFNVNVGKNG KIFSYGHSFY TGKIPDANPL TKRDPVAALR GTNEALQLSI TLDQKGVSGT 
AFUA_8G070   DFNVNVGKDG KVFSYGNSFY TGQIPSSAAL TKRDPVTALK GTTNTLQLPI TVDSKGVSGT 
NFIA_09986   DFNVNVGKDG KVFSYGNSFY TGQIPSSAAL TKRDPVTALK GTTNTLQLPI TVDSKGVSGT 
AFL2T_0880   DFNVNVGRDG SVFSYGNSFY TGPVPSITQL TKRDPVAALK FALTHLQLPI TAGDRGTSGA 
AO_160.t1    DFNVNVGRDG SVFSYGNSFY TGPVPSITQL TKRDPVAALK FALTHLQLPI TAEDRGTSGA 
An01g02070   DFNVNIGKDG LVLSFGHSFF TGALP-SSHL DNTSPEAALR GARDAIQLPL TIDNREAVGA 
ATEG_07544   NFNVNIDKNG KVLSYGNSFF SGKIPDSDPL TKRDPVEALK AAATGLGIPL TADDKGTKGA 
CIMG_06073   DFNVNVGKDG KIFSFGNSFY TGKVPSASL- -TRDPIQALN GARKALKLPV KTEKKGTSGA 
CPAT_03439   DFNVNVGKDG KIFSFGNSFY TGKVPSASL- -TRDPIQALN GARKALKLPV KTEKKGTSGA 
URET_06232   DFNVNIGRNG RVFSYGNSFH TGDVPESNLR VKENPVQALH GALKALRIPI KAERKGTSGA 
MCYG_07415   DFNVNIGQDG KVLSHGNSFY TGPAPESSPV QKRDPMQALH GVRKALNLPI KAEGKGTSGA 
MGYG_05327   DFNVNIGKDG KVLSHGNSFY TGPAPSSNPM VKRDPMQALH GVRKALKLPI KADGKGTSGA 
TEQG_07141   DFNVNVGKDG KILSHGNSFY TGPAPASNPM IKRDPMQALN GVRKALNLPV KADGKGTSGA 
TESG_07429   DFNVNVGKDG KILSHGNSFY TGPAPASNPM VKRDPMQALN GVRKALNLPV KANGKGTSGA 
TERG_02213   DFNVNVGKDG KVLSHGNSFY TGPAPSSNPM VKRDPMQALH GVRKALNLPI KADGKGTSGA 
MCYG_07688   DFNVNIGKDG KVLSYGNSFY TGPAPDKAPM VKRDPMQALH GVRKALNLPI TADKMGTTGA 
MGYG_05070   DFNVNIGKDG KVLSFGNSFY TNPTPDKAPV EKRDPMKALH GARKALNLPI NADKMGTSGA 
TEQG_00173   DFNVNIGKDG KVLSFGHSFY TGPAPDKAPV EKRDPMKAFH GACKALNLPI NADKMGTSGA 
TESG_03496   DFNVNIGKDG KVLSFGHSFY TGPAPDKAPV EKRDPMKAFH GACKALNLPI NADKMGTSGA 
CIMG_10191   DFNVNV-KDG KVFSFGNSFY KGKIPEENPM VKRDPVKALK GVVSALKLPV KTEKKGTSGA 
CPAT_07763   DFNVNV-KDG KVFSFGNSFY RGKIPEENPM VKRDPVKALK GVVSALKLPV KTEKKGTSGA 
URET_03538   DFNVNV-KDG KVFSFGNGFY KGEIPKENPM VKRDPVHALK GACNALKIPI KTNKKGTSGA 
MCYG_02088   DFNVNVGRDG KVFSYGSSFY EGEIPKANPV AKRDPVNALI GAINTLNIPV AVGEKGTTGA 
MGYG_03984   DFNVNIGRDG KVFSFGNSFY DGEIPKANPM VKRDPVDALH GAIQTLNIPV KPENEGTSGA 
TEQG_04323   DFNVNIGRDG KVFSFGNSFY DGEIPKANPM VKRDPVNALQ VAIQTLNLPV KPENEGTSGA 
TESG_00401   DFNVNIGRDG KVFSFGNSFY DGEIPKANPM VKRDPVNALQ VAIQTLNLPV KPENEGTSGA 
TERG_04324   DFNVNIGRDG KVFSFGNSFY DGEIPKANPM VKRDPVNALH GAIQILNLPV KPENEGTSGA 
MCYG_02168   DFNVNIGRDG KVFTFGNSFY QGEMPKTNPM VKRDPVKALH GAIKTLKIPV KPESEGTSGA 
MGYG_02992   DFNVNIGRDG KVFTFGNSFF EGEMPKTNPL TKRDPVKALH GAVKTLKIPV KPESEGTSGA 
TEQG_05259   DFNVNIGRDG KVFTFGNSFY EGEMPKTNPL TKRDPVKALH GAIKTLKLPV KPQSEGTSGA 
TESG_06485   DFNVNIGRDG KVFTFGNSFY EGEMPKTNPL TKRDPVKALH GAIKTLKLPV KPQSEGTSGA 
TERG_04809   DFNVNIGRDG KVFTFGNSFY EGEMPKTNPL TKRDPVKALQ GAIKTLKLPV KPQSEGTSGA 
MCYG_04620   DFNVNIDRDG KVFSFGNSFF TGEIPKESPM VKRDPVKALK GAVKALNLPV KSENQGTSGA 
MGYG_08200   DFNVNIDRDG KVFSFGNSFF TGEIPKENPM VKRDPVKALK GAVKALSLPV KSDNMGTSGA 
TERG_03248   DFNVNIGRDG KVFSFGNSFF TGEIPKENPM VKRDPVKALK GAVKALNLPV KSDNMGTTGA 
TESG_02775   DFNVNIDRDG KVFSFGNSFF TGEIPKENPM VKRDPVKALK GAVKALNLPV KSDNMGTTGA 
Pnod_00493   DFNVNVGRDG TVFSFGNSFY TGDIPTAPSK SKREPAAAFK SAVSVLDLPV SAGSKQSEGT 
Ptri_10639   DFNVNIGRDG NVFSFGNSFY KGDVPAPPSL TKREPVAALK SAVDVLALPV SAQSKKTTGT 
VDAG_01216   SFNVNILEDG TVLSFGNSFA K------RDL HRRDPLVAFK SAVELLNLPI NASSRGTKGS 
VDBG_03987   SFNVNILENG TVLSFGNSFA K------QDL HRRDPLVAFK NAVELLNLPI DASSRGTKGS 

             ....|....| ....|....| ....|....| ....|....| ....|....| ....|....| 
                125        135        145        155        165        175               
CC1G_09223   YNNANATLEY FVKPGGDVAL THQLQNKESG AFYEALIDAH SGDLI-SVND FVAASYTVVP 
CC1G_11771   YNDHPTRLEY LARPDGTASL VYQIENVEDN KWYEAYIDAH NGELL-SVVD FTAATYRALP 
CC1G_12248   YNGHPTRLEY LARPDGSASL TFQIENLEQN TWYEAFVDAQ NGELL-SVVD FTAAAYRVLP 
CC1G_14256   RSGEDAILGY LSRPDGTLSL VYATDARSEE EWYRAFVDAH TGELV-SVVN YAAASYKVVP 
FGST_04568   VSKPQAKLAY LVD-DGKLKL TWRVETDVLD NWLLTYVNAA KTDEVVGVVD YVAATYEVYP 
FOXT_16612   VSKPEAKLTY LVDENKELKL TWRVETDIVD NWLLTYVNAA KTDEVVGVVD YVNATYKVYP 
FVET_13650   VSKPEAKLTY LVDENKELKL TWRVETDIVD NWLLTYVNAA KTDEVVGVVD YVNATYKVYP 
fsol_8789    VKKPEAKLVY LIDGEQNLKL TWRVETDVLD NWLLTYVDAD KTEKVVGVVD YVAATYEVYP 
MGG_13250.   VSDPEARLVY LVR-DDSLAL TWRVETDIED NWLLSYVDAN NKEQVHGVVD YVSASFQVYP 
MGG_13252.   VSDPEARLVY LVR-DDSLAL TWRVETDIED NWLLSYVDAN NKEQVHGVVD YVSASFQVYP 
tree_70800   VSDPEARLVY LVKADGTLSL TWRVETDVVD NWLLTYVDAA TNQEVHGVVD YVAATYEVYP 
ATR_299629   VSDPEARLVY LVKDDGTLSL TWRVETDVVD NWLLTYIDAT TNKEVHGVVD YVSATFEVFP 
VIRE_85599   VSDPKAHLVY LVKGDGTLAL TWRVETDIMD NWLLTYVDAT TNEEIHGVVD YVSATFQVYP 
Pnod_10695   VKDPEAKLVY LVKSDGNLAL TWRVETDIMS NWLLTYVDAA TNQEIHGVVD YSAATYQVYP 
VDAG_03418   VSDPVAKLVY IAQKDESLVL TWRVETDIMD NWLLTYIDAK TGEDIHGIVD YVSATYNVYP 
VDBG_06264   VSDPVAKLVY IAQKDGSLVL TWRVETDIMD NWLLTYIDAK TGEDIHGIVD YVSATYNVYP 
ACLA_06030   VSDPKAKLVY FAKPDGTLAL TWRVETDVDH DWLLTYVDAQ SGKEVHGVVN YVAADYKVYP 
AFL2T_0484   VSDPKAQLVY LVKEDGSLAL TWKVETDIDS NWLLTYIDAN TGKDVHGVVD YVAADYQVYA 
AO_036.t1    VSDPKAQLVY LVKEDGSLAL TWKVETDIDS NWLLTYIDAN TGKDVHGVVD YVAADYQVYA 
AFUA_8G070   VSDPKAKLVY FVKDDGTLAL AWRVETDIDS NWLLTYIDAK SGEEIHGVVD YVAADYQVYA 
NFIA_09986   VSDPKANLVY FVKDDGTLAL TWRVETDIDS NWLLTYIDAK SGEQIHGVVD YVAADYQVYA 
AFL2T_0880   VTDPKARLVY LVKPEGTLCL VWRVETDVDD NWLLTYVDAK TAEDIHGVVD YISATFQVYG 
AO_160.t1    VTNPKARLVY FVKPDGTLCL VWRVETDVDD NWLLTYVDAK TAEEIHGVVD YVSATFQVYG 
An01g02070   VSDPKAKLVY LVKPEGTLAL TWRIETDMYE HWLLTYIDAE TT-TVHGVVD YVAATYQVYP 
ATEG_07544   LSDPTADLVY LAKPDNTLAL TWRVETDMNS NWLLTYVDAE TAETIHGVVD YISATYQVYP 
CIMG_06073   LSEPTAKLVY IVKDDGSLAL TWRVETDIGD NWLLSYIDAK DSDKVHNVVD YVAATYQVYP 
CPAT_03439   LSEPTAKLVY IVKDDGSLAL TWRVETDIGD NWLLSYVDAK DSDKVHNVVD YVAATYQVYP 
URET_06232   LADPTAKLVY LMKNDGSLAL TWRVETDIGD NWLLTYVDAE DTTKVHNVVD YVAATYKVYR 
MCYG_07415   LSDPTAKLCY MAKEDGSLAL TWRVETDIGD NWLLSYMDAK DTGKVHNVVD YVAATFQVYK 
MGYG_05327   LSDPTAKLCY MAKEDGSLAL TWRVETDIGD NWLLSYMDAK ESAKVHNVVD YVAATFQVYK 
TEQG_07141   LSDPTAKLCY MAKEDGSLAL TWRVETDIGD NWLLSYMDAK ESSKVHNVVD YVAATFQVYK 
TESG_07429   LSDPTAKLCY MAKEDGSLAL TWRVETDIGD NWLLSYMDAK ESSKVHNVVD YVAATFQVYK 
TERG_02213   LSDPTAKLCY MAKEDGSLAL TWRVETDIGD NWLLSYMDAK ESSKVHNVVD YVAATFQVYK 
MCYG_07688   LSDPSAKLCY MAKEDGSLAL TWRVETDMGD NWLLSYVDAK STDQVHNVVD YVSATYQVYR 
MGYG_05070   LSDPQGKLCY MAKEDGTLAL TWRVETDMGD NWLLSYVDAK DTDKVHNVVD YVSATYQVYP 
TEQG_00173   MSDPQGKLCY MAKEDGTLAL TWRVETDMGD NWLLSYVDAK ETEKVHNVVD YVSATYQVYR 
TESG_03496   MSDPQGKLCY MAKEDGTLAL TWRVETDMGD NWLLSYVDAK ETEKVHNVVD YVSATYQVYR 
CIMG_10191   LSDPKGELVY LIKPDGELSL TWKVETDVGD NWLLSYIDAK DGNNIHGVVD YVAATYQVYP 
CPAT_07763   LSDPKGELVY LIKPDGELSL TWKVETDVGD NWLLSYIDAK DGKNIHGVVD YVAATYQVYP 
URET_03538   LSEPKGDLVY FVKPDGKLSL TWRVETDVGD NWLSSYVDAK DSSKIHGVTD YVAATFQVYP 
MCYG_02088   LTDPTAQLVY LQK-DGGLHL TWRVETDVGD NWLLTYVDAK KNDQVHGVVD YVAAEYQVYP 
MGYG_03984   LSDPKAQLVY LQK-DGGLVL SWKVETDVGD NWLLSYVDAN DKGKVHSVVD YVSAAYEVYP 
TEQG_04323   FSDPKAQLVY LQK-DGGLVP SWKVETDIGD NWLLTYVDAN KNDKVHSVVD YVSAEYKVYP 
TESG_00401   FSDPKAQLVY LQK-DGGLVP SWKVETDIGD NWLLTYVDAN KNDKVHSVVD YVSAEYKVYP 
TERG_04324   LSDPKAQLVY LQK-DGGLVL SWKVETDVGD NWLLTYVDAN KNDKVHSVVD YVSAEYQVYP 
MCYG_02168   LSEPKAKLVY IQK-DGNLHL TWRVETDVGD NWLLSYVDSK ESETVHNVVD YVAADYKVFA 
MGYG_02992   LSEPKAKLVY LQK-DGNLHL TWRVETDVGD NWLLSYVDAK ESETVHNVVD YVAADYKVFA 
TEQG_05259   LSEPMAKLVY IQK-DGKLHL TWRVETDVGD NWLLSYVDSK ETETVHNVVD YVAADYKVFA 
TESG_06485   LSEPMAKLVY IQK-DGKLHL TWRVETDVGD NWLLSYVDSK ETETVHNVVD YVAADYKVFA 
TERG_04809   LSDPMAKLVY IQK-DGKLHL TWRVETDVGD NWLLSYVDSK ETETVHNVVD YVAADYKVFA 
MCYG_04620   LSAPKAKLVY LQKEDGSLAL TWKVETDVGD NWLLSYVDAH DSETVHNVVD YVAAEFKVFA 
MGYG_08200   LSAPKAKLVY LQKDDGTLAL TWRVETDVGE NWLLSYVDAN NSETVHNVVD YVAAEYKVFA 
TERG_03248   LSAPKANLVY LQKEDGTLAL TWKVETDVGD NWLLTYVDAH NSETVHNVVD YVAAEYKVFA 
TESG_02775   LSAPKANLVY LQKEDGTLAL TWRVETDVGD NWLLTYVDAH NSETVHNVVD YVAAEFKVFA 
Pnod_00493   VSEPEARLVY -VQTNGKLAL TWRVETDVLS NWLLTYVDAI DGSQVHAVVD YSAASYQVYP 
Ptri_10639   VSEPEARLVY LVDDEGKLAL TWRVETDIMS NWLLSYVDVK DGSKVHAVVD YSAATYNVYP 
VDAG_01216   SSDPKAQLAY -VRHEETVLL VWRLETNIDD NQLLVYVDAK TGKTISGVYD SVKASYEVYP 
VDBG_03987   SLDPKAKLAY -VRHEETVLL VWRLETNIDD NQLLVYVDAD TGTSVSGVYD SVKASYEVYP 

             ....|....| ....|....| ....|....| ....|....| ....|....| ....|....| 
                185        195        205        215        225        235               
CC1G_09223   ITKETILDLE TLTDPQDLES PLGWHGQGLN S-QDTSGNNV IAGQEGAQ-- -----TSRAR 
CC1G_11771   ITKQAYPDLE LIVDPQDSLS PSGWHASGST --LNTSGNNV ISFKSQSS-L TSQSSANTYS 
CC1G_12248   IQNQAFPDLE LLVDPEDTTS PLGWHENGTT T-TTTSGNNV VSKDTGLT-- ---SELSPYT 
CC1G_14256   ANRASPALRI LFN-PQDPVS PRGWHEFGPH KFNRTTGNNG VSAPQFLDFI YTYDPNKEY- 
FGST_04568   WGVNDPEKRS VVKDPWDSVS EFTWQSDGTA NYTTTRGNNG IANPSGSAYL NNYRPDSKYD 
FOXT_16612   WGVNDPSKRS TVENPWNLES EFTWLSDGSN NYTTTRGNNG IANPSGSTYL NNYRPDSPYD 
FVET_13650   WGVNDPSKRS TVSNPWNLES EFTWLSDGSN NYTTTRGNNG IANPSGSSYL NNYRPDSSYD 
fsol_8789    WGVNDPSKRS VVEDPWNIAS EFTWISDGSA NYTTTRGNNA IANPSGTAYL NNYRPSSSYT 
MGG_13250.   WGTNDPLERV TLTDPWDKAS PFGWLSDGTS TYTTTRGNNA IANPSGTAYL NNYRPTNAYP 
MGG_13252.   WGTNDPLERV TLTDPWDKAS PFGWLSDGTS TYTTTRGNNA IANPSGTAYL NNYRPTNAYP 
tree_70800   FGVNDPSERK TFTDPWRIDS PFTWLGDGTT NYTTTRGNNA IANPTGNDYL NNYRPSSPYP 
ATR_299629   WGLNDPTERK TLTDPWSIAS PFTWLGDGTT NYTTTRGNNA IANPTGNDYL NNYRPTSAYP 
VIRE_85599   WGLNDPTERK VLTDPWRTDS PFTWVGDGTT NYTVTRGNNA IANPSGDSYL NNHRPSSSYP 
Pnod_10695   WGLNDPTERA VVTNPWDTTS EFTWQGTGTT TYNVPRGNNA IANTDGSDYL SNYRPTSTYP 
VDAG_03418   WGVNDPSERQ LITDPWNSKS EFAYHSDGTT NYTTTRGNNA IANPSGTAYL NNYRPTRTFQ 
VDBG_06264   WGVNDPSERQ LITDPWNSKS EFAYHSDGTT NYTTTRGNNA IANPSGTAYL NNYRPTRTFQ 
ACLA_06030   WGLNDPTERV MIKDPWDTVS EFTWNSDGTK KYPTTRGNNG IANPSEDDYI NNHRPRSSYP 
AFL2T_0484   WGINDPTERT VISDPWDSSS AFTWISDGEN NYTTTRGNNG IANPTGSQYL KNYRPDSPYP 
AO_036.t1    WGINDPTERT VISDPWDSSS AFTWISDGEN NYTTTRGNNG IANPTGSQYL KNYRPDSPYP 
AFUA_8G070   WGINDPTERT VIKDPWDSVS EFTWISDGST NYTTSRGNNG IANPSGSSYL NNYRPSSSYP 
NFIA_09986   WGINDPTERT VVKDPWDSAS EFTWISDGST KYTTSRGNNG IANPNGSSYL NNYRPSSSYP 
AFL2T_0880   WGINDPGQRA VLTDPWNLKS PLTWFSDGQK NWTTTRGNNG IANINLPTYL NNFRPDSPYE 
AO_160.t1    WGINDPGQRA VLTDPWDLKS PLTWFRDGQK NWTTTRGNNG IANINLPTYL NNFRPDSPYE 
An01g02070   WGTNDPAERT IVTDPWDLSS AYTWISDGRD NYTTTRGNNA IANPTGGSYL YNLRPSDPWP 
ATEG_07544   WGLNDPTERQ ILEDPWDSKS EFTWIGDGKA KYKTTRGNNG IANPDGDDYL NNHRPESSYP 
CIMG_06073   WGINDPTERQ VFKDPWELPS PFTWISDGRQ NYTTTRGNNG IANPDGTEYL NNYRPNSRYP 
CPAT_03439   WGINDPTERQ VFKDPWELPS PFTWISDGRQ NYTTTRGNNG IANPDGTEYL NNYRPNSRYR 
URET_06232   WGIADPTELE VISDPWNLRS EFTWHGNGTT RFSTTIGNNG IANPTGSEYL NNYRPQPAYD 
MCYG_07415   WGLADPTERE ILTNPWNLQS PLTWLADGQN NFTATRGNNA IANPDGNDYE NNYRPSPKYP 
MGYG_05327   WGLADPTERE ILNNPWNLKS PLTWLADGQN NFTATRGNNA IANPDGNDYE NNYRPSPKYP 
TEQG_07141   WGLADPTERD ILTNPWNLKS PLTWLADGKT NFTATRGNNA IANPDGNDYE NNYRPSPKYP 
TESG_07429   WGLADPTERD ILTNPWNLKS PLTWLADGKT NFTATRGNNA IANPDGNDYE NNYRPSPKYP 
TERG_02213   WGLADPTERE IITNPWNLKS PLTWLSDGHN NYTATRGNNA IANPDGNDYE NNYRPSPKYP 
MCYG_07688   WPIPDPTERE ILENPWNLRS PFTWISDGKN NYTTTRGNNA IANPDGNEYL NNYRPNNKYP 
MGYG_05070   WPVPDPTERA VLQNPWNLKS PFTWISDGKN NYSTTRGNNA IANFDGSDYL NNYRPNNKYP 
TEQG_00173   WPIPDPTERE TIENPWNLKS PFTWISDGKT NYTTTRGNNA IANFDGEDYL NNHRPNNKYP 
TESG_03496   WPIPDPTERE TIENPWNLKS PFTWISDGKT NYTTTRGNNA IANFDGEDYL NNHRPNNKYP 
CIMG_10191   WGINDPTDRE VLTDPWDGNS EFTWISDGRT RYPTTRGNNG IANPSGNQYE NNYRPMSDYP 
CPAT_07763   WGINDPTERE VFTDPWDGNS EFTWISDGRT RYPTTRGNNG IANPSGNQYE NNYRPMSDYP 
URET_03538   WGLNDPTERQ TLTDPWERNS EFTWHSDGNT RYPTTRGNNG IANPSGTGYL NNYRPQSSYP 
MCYG_02088   WGVNDPTDRA HLYFPW-FKG SRNWHIDGRG WHTTTRGNNA IANPSGWEYE DNHRPTNPYP 
MGYG_03984   WGINDPTERS TIHVPW-FKQ SVDWHIDGKN WYPTTRGNNA IANPTQREYE NNYRPKSPYP 
TEQG_04323   WGINDPTERT SIHLPW-FKL STDWHIDGKG WYSTTRGNNA IANPTGPEYE NNYRPKSPYP 
TESG_00401   WGINDPTERT SIHLPW-FKL STDWHIDGKG WYSTTRGNNA IANPTGPEYE NNYRPKSPYP 
TERG_04324   WGINDPTERT TLHLPW-LKL STDWHIDGKG WYSTTRGNNA IANPTGPEYE NNYRPKSPYP 
MCYG_02168   FGLNDPTEPS MIKDPWNTTS PFTWHGDGKT DYTVTRGNNV AANPSGSQWE NNYRPDSPYD 
MGYG_02992   WGLNDPTEPT MIKDPWNTTS PFTWHGDGQM DYTVTRGNNV PANPSGSQWE NNYRPESAYE 
TEQG_05259   WGLNDPTEPT MIKDPWNTTS PFTWHGDGEM DYTVTRGNNI AANPSGGQWE NNYRPESPYE 
TESG_06485   WGLNDPTEPT MIKDPWNTTS PFTWHGDGEM DYTVTRGNNI AANPSGGQWE NNYRPESPYE 
TERG_04809   WGLNDPTEPT MIKDPWNTTS PFTWHGDGQM DYTVTRGNNI AANPSGEQWE NNYRPDSPYE 
MCYG_04620   WGLNDPTEPT SFRDPW-TAS PFTWHSDGTN KYPTTRGNNA IANPTGSTYL NNYRPQSAYP 
MGYG_08200   WGLNDPTEPT SIRDPW-TDS PYTWNSDGNT KYPTTRGNNA IANPTGSQYL NNYRPQSPYP 
TERG_03248   WGLNDPTEPT SIRDPW-TDS PYTWNSDGMS KYPTTRGNNA IANPTGSTYI NNYRPQSPYP 
TESG_02775   WGLNDPTEPT SIRDPW-TDS PYTWHSDGMT KYPTTRGNNA IANPTGSTYI NNYRPQSPYP 
Pnod_00493   WGINDPTERT IVVDPFDKQS EFGWHSDGSK TYDTTRGNNG VANWAASEYL NLPRPVSTYP 
Ptri_10639   WGINDPTERQ LVTDGFYPPS EFGWHNDGKM AFKTTRGNNG IANWDMSGFL DLPRPTSEYP 
VDAG_01216   WGSGNPTERK LVVNPENTAS PFGWHSDGAQ SFTTLRGNNA FI-----TYP GDSTPVNSYP 
VDBG_03987   WGSGNPTERK LVVNPETTAS PFGWHSDGTQ SFTTLRGNNA FIYPGGST-- ----PANSYP 

             ....|....| ....|....| ....|....| ....|....| ....|....| ....|....| 
                245        255        265        275        285        295               
CC1G_09223   YDDRRNPNNI EAAKTNAFYI INSLHDVTYR YGFTERAFNF QVNNFGRGGR GNDRVEISVQ 
CC1G_11771   YNDAQSPSNV DAARVNAFYV LNVVHDFTYR YGFTEAAFNF QNDNFGKGGR GNDRVTVSVQ 
CC1G_12248   YDDTLAPANV DAARTNAFYV VNAIHDFAYR YGFTEAAFNF QQDNFGKGGV GNDRVTISVQ 
CC1G_14256   ---------- -AAVTNAFYV MNVMHDISYR YGFVESAFNF QQENYGKGGK EGDGVQTILH 
FGST_04568   YSPSNSNPYR DASVTQLFYT ANKYHDLLHA LGFNEQAGNF EANNNGAGGK GNDQVILMAQ 
FOXT_16612   YSTSTTTPYR DASIAQLFYT ANKYHDLLYL LGFTEQAGNF QTNNNGQGGV GNDMVILNAQ 
FVET_13650   YSTSTTTPYR DASITQLFYT ANKYHDLLYL LGFTEKAGNF QTNNNGQGGV GNDMVILNAQ 
fsol_8789    FSTTQTDPYR DASITQLFYT ANKYHDLLHL LGFNEAAGNF EVNNNGQGGA GNDFVILNSQ 
MGG_13250.   WTPAMSPPFV DFSATQLFYT ANVFHDLLYK LGFTEAAGNF QVNNNGKGGL GNDQVILNTQ 
MGG_13252.   WTPAMSPPFV DFSATQLFYT ANVFHDLLYK LGFTEAAGNF QVNNNGKGGL GNDQVILNTQ 
tree_70800   FSLTQTNPYR DFSVTQLFYT ANKYHDLLYL LGFTEAAGNF QVNNNGKGGK GNDFVILNAQ 
ATR_299629   FSLTQTNPYR DASIAQLFYT ANKYHDLLYA LGFTEAAGNF QANNNGKGGL GNDFVILNAQ 
VIRE_85599   FTLTQTNPYR DAAITQLFYT VNKYHDLLYV LGFNEVAGNF QTNNNGKGGK GNDLVIVNAQ 
Pnod_10695   YTLQMSPPYV DASVTQLFYT ANVYHDLLHS LGFNERAGNF EVNNNGAGGS GNDMVILNTH 
VDAG_03418   YSTSMATPYA DASITQLFYT SNIFHDLLYL LGFTEAAGNF ETNNNGQGGR GADFVILNTQ 
VDBG_06264   YSTSMATPYA DASITQLFYT SNIFHDLLYL LGFTEAAGNF ETNNNGQGGR GADFVILNTQ 
ACLA_06030   YSPSSSPPYI DASIVQLFYT ANMYHDLLYT LGFTEKTGNF EFNNNGQGGR GNDYVILNSQ 
AFL2T_0484   YSLNATPPYI DASITQLFYT ANTYHDLLYT LGFNEEAGNF QYDNNGKGGA GNDYVILNAQ 
AO_036.t1    YSLNATPPYI DASITQLFYT ANTYHDLLYT LGFNEEAGNF QYDNNGKGGA GNDYVILNAQ 
AFUA_8G070   YSVSSSPPYI DASIIQLFYT ANIYHDLLYT LGFTEKAGNF EYNTNGQGGL GNDYVILNAQ 
NFIA_09986   YSPSSSPPYI DASIIQLFYT ANTYHDLLYT LGFNEKAGNF EYNTNGQGGR GNDYVILNAQ 
AFL2T_0880   Y-PAGGSPYI NASITQLFYT ANAYHDLLYT LGFNEKAGNF QWNNSGLGGK DKDYVILNAQ 
AO_160.t1    Y-PAGGSPYI NASITQLFYT ANAYHDLLYT LGFNEKAGNF QWNNSGLGGK EKDYVILNAQ 
An01g02070   YSPNMSPPYI NASIVQLFYT ANAYHDLLYT LGFTESAGNF QWNNSAHGGR DKDYVILNAQ 
ATEG_07544   YSPNATSPYI DASITQLFYT ANTYHDLLYT LGFNEKAGNF EANNNGAGGK GNDFVILNAQ 
CIMG_06073   YSPSMKPPYT NASITQLFYS ANTYHDLLYT LGFTEEAGNF QVSNGNRGGK GNDYVILNAQ 
CPAT_03439   YSPSMNPPYT NASITQLFYS ANTYHDLLYT LGFTEEAGNF QVSNGNRGGK GNDYVILNAQ 
URET_06232   YSPSMNPPYI DASITQLWYS ANTYHDLLYM LGFNERSGNF ETNNNNQGGK GNDYVILNAQ 
MCYG_07415   YSANMDPPYI DASVTQLFYT SNVCHDLYYM LGFNEKAGNF QVNNRGQGGK GNDYVILNAQ 
MGYG_05327   YSANMDPPYI DASVTQLFYT SNVCHDLYYM LGFTEKAGNF QVNNRGQGGK GGDYVILNAQ 
TEQG_07141   YSPDMNPPYI DASVTQLFYT SNVCHDLYYM LGFNEKAGNF QVNNRGQGGK GNDYVILNAQ 
TESG_07429   YSPDMNPPYI DASVTQLFYT SNVCHDLYYM LGFNEKAGNF QVNNRGQGGK GNDYVILNAQ 
TERG_02213   YSPDMNPPYI DASVTELFYT SNICHDLYYM LGFNEKAGNF QVNNRGQGGK GNDFVILNAQ 
MCYG_07688   YSPNMSPPYI DASITQLFYS ANMVHDLYYM LGFTEKAGNF QVNNRGQGGK GNDFVILNAQ 
MGYG_05070   YAPNMSPPYI DASVTQLFYS ANMVHDLYYM LGFTEKAGNF QVNNRNQGGK GGDFVILNAQ 
TEQG_00173   YAPNMS-PYI DASVTQLFYS ANMVHDLYYM LGFTEKAGNF QVNNHGQGGK GNDFVILNAQ 
TESG_03496   YAPNMS-PYI DASVTQLFYS ANMVHDLYYM LGFTEKAGNF QVNNHGQGGK GNDFVILNAQ 
CIMG_10191   YSTDMSPPYI DASITQLFYT SNVYHDLLYI LGFTERAGNF EFNNNNQGGR GNDYVILNSQ 
CPAT_07763   YSTDMSPPYI DASITQLFYT ANVYHDLLYI LGFTERAGNF EYNNNNQGGR GNDYVILNSQ 
URET_03538   YSTSMSPPYK DASITQLFYT ANTFHDLTYL LGFTERAGNF EVNNNNQGGR GNDFVILNAQ 
MCYG_02088   YTQSMTPPYR DASITQLFYT GNVYHDLLYI LGFNEKAGNF QVNNWGKGGK GNDFTILNTQ 
MGYG_03984   YSEAMSPPYR DASITQLFYT TNVFHDVLYI LGFNEKAGNF QTNNWNKGGL GGDYAILNSQ 
TEQG_04323   YSEAMTPPYR DASITQLFYT TNVYHDVLYI LGFNEKAGNF QVNNWNKGGV GGDFAILNSQ 
TESG_00401   YSEAMTPPYR DASITQLFYT TNVYHDVLYI LGFNEKAGNF QVNNWNKGGV GGDFAILNSQ 
TERG_04324   YSKAMTPPYR DASITQLFYT TNVYHDVLYI LGFNEKAGNF QINNWNKGGV GGDYAILNSQ 
MCYG_02168   YSDQME-PYK DFAITQLFYT TNTFHDVLYS LGFTEEAGNF QVNNGNKGGK GNDFAICNAQ 
MGYG_02992   YSEQME-PYK DFAITQLFYT VNTFHDVLYT LGFTEEAGNF QMNNNGKGGQ GNDFAICNAQ 
TEQG_05259   YNEQME-PYK DFAITQLFYT TNTFHDLLYS FGFTEEAGNF QMNNNGKGGE GNDFAICNAQ 
TESG_06485   YNEQME-PYK DFAITQLFYT TNTFHDLLYS FGFTEEAGNF QMNNNGKGGE GNDFAICNAQ 
TERG_04809   YSEQME-PYK DFAITQLFYT TNTYHDVLYA LGFTEEAGNF QMNNNGKGGE GNDFAICNAQ 
MCYG_04620   WTAAMTPPYK DFSITQLFYT TNRYHDLLYS FGFNEAAGNF QVNNNNKGGK GNDFAIVNAQ 
MGYG_08200   WSATATPPYK DFSITQLFYT TNRFHDLLYS FGFNEAAGNF QVNNGNKGGR GNDFAIVNAQ 
TERG_03248   WSPTATPPYK DFSITQLFYT TNRYHDLLYS FGFNEAAGNF QVNNGNKGGK GNDFAIVNAQ 
TESG_02775   WSPTATPPYK DFSITQLFYT TNRFHDLLYS FGFNEAAGNF QVNNGNKGGR GNDFAIVNAQ 
Pnod_00493   YSLNETDFYS NASVTQLFYT SNVYHDLLHK LGFNEQAGNF EINNNGAGGA GNDFVFLNAQ 
Ptri_10639   FSLNQTDFYG NASITQLFYT SNKYHDLLYT LGFNEKAGNF EINNNGAGGV GQDFVYLNAQ 
VDAG_01216   YSP-VASGYT EASAAQGFYT VNKFHDILYA LGFNEPAGNF QTNNNGKGGA AGDPLNLTIQ 
VDBG_03987   YSP-VASGYT EASAAQGFYT VNKFHDILYA LGFNEPAGNF QTNNNGKGGA AGDPLNLTIQ 

             ....|....| ....|....| ....|....| ....|....| ....|....| ....|....| 
                305        315        325        335        345        355               
CC1G_09223   DARGTNNAQF ATPPDGSPGI CRMFVWTLTN RDGTMENDII IHEFAHGVTN RMTGG-GTAR 
CC1G_11771   DSSGTNNANF ATPPDGQSGR CRMYIWTRTT RDGSLQNDIL VHEVGHGITN RMTGG-GSGS 
CC1G_12248   DASGTNNANF ATPPDGQSGR CRMYIWTTTS RDGSLQNDII VHEVAHGISN RLTGG-GTAS 
CC1G_14256   DLSLERNASM MTGPDGETPL LRLGIWDEAN RDFGMQNDII IHEYAHGITN RLVGG-GTAA 
FGST_04568   DGGFTNNAMF SSPPDGQPGR MRMFLWDTSN RDCTFDAGVV IHEYTHGLSN RLTGGPANGG 
FOXT_16612   DGSGTNNANF ATPADGQPGR MRMYLWTYST RDCSFDAGVV IHEYTHGLSN RLTGGPANSG 
FVET_13650   DGSGTNNANF ATPADGQPGR MRMYLWTYST RDCSFDAGVV IHEYTHGLSN RLTGGPANSG 
fsol_8789    DGSGTNNANF ATPADGSPGR MRMYLWTYST RDSSFDAGVV IHEYTHGLSN RLTGGPANAG 
MGG_13250.   DGSGTNNANF ATPPDGQNGR MRMYIWTYTT RDSSLEAGVV IHEYTHGLSN RLTGGPSNSG 
MGG_13252.   DGSGTNNANF ATPPDGQNGR MRMYIWTYTT RDSSLEAGVV IHEYTHGLSN RLTGGPSNSG 
tree_70800   DGSGTNNANF ATPADGSSGR MRMYIWTVST RDGSLEEGIV IHEFTHGLSN RLTGGPANSG 
ATR_299629   DGSGTNNANF ATPADGSNGR MRMYIWTVST RDGSLEAGIV IHEYTHGLST RLTGGPANSG 
VIRE_85599   DGSGTNNANF ATPVDGSSGR MRMYIWTTAN RDGDLEAGIV IHEYTHGLST RLTGGPANSG 
Pnod_10695   DGSDTNNANF ATPPDGQPGR MRMFLWDLST RDSSFEAGVV IHEYTHGLSN RLTGGPANSN 
VDAG_03418   DGSGTNNANF ASPADGQPGR MRMYLFTSST RDASFEAGIV IHEYAHGVSN RLTGGPANAG 
VDBG_06264   DGSGTNNANF ASPADGQPGR MRMYLFTSST RDASFEAGIV IHEYAHGVSN RLTGGPANAG 
ACLA_06030   DGSGTNNANF ATPPDGQPGR MRMYTWTKSQ RDGSFEAGIV IHEYTHGVSN RLTGGPANSN 
AFL2T_0484   DGSGTNNANF ATPPDGQPGR MRMYIWTESQ RDGSFEAGIV IHEYTHGLSN RLTGGPANSR 
AO_036.t1    DGSGTNNANF ATPPDGQPGR MRMYIWTESQ RDGSFEAGIV IHEYTHGLSN RLTGGPANSR 
AFUA_8G070   DGSGTNNANF ATPPDGQPGR MRMYVWTEST RDGSFEAGIV IHEYTHGLSN RLTGGPANSN 
NFIA_09986   DGSGTNNANF ATPPDGQPGR MRMYVWTEST RDGSFEAGIV IHEYTHGLST RLTGGPANSN 
AFL2T_0880   DGASRNNADF ATPPDGSPAR MRMYLFTHTT RDGVFESGIV IHEYTHGLSM RLTGGPDNSR 
AO_160.t1    DGASRNNADF ATPPDGSPAR MRMYLFTHTT RDGVFESGIV IHEYTHGLSM RLTGGPDNSR 
An01g02070   DGSGFSNANF ATPPDGIPGR MRMYIWIEST RDGSFDAGIV IHEYTHGVSN RLTGGSHNAG 
ATEG_07544   DGSGTNNAMF GSPPDGRPGR MYMFIWTESN RDGSMEAGIV IHEYTHGLSS RLTGGPANAR 
CIMG_06073   DGSGTNNANF ATPPDGRPGR MRMYIWTRAN RDGCFEAGIV IHEYTHGLSN RLTGGPDNTR 
CPAT_03439   DGSGTNNANF ATPPDGRPGR MRMYIWTRAN RDGCFEAGIV IHEYTHGLSN RLTGGPDNTR 
URET_06232   DGSGTNNANF ATPPDGRPGR MRMYIWTRAN RDVCFEEGTV VHEYTHGLSN RLTGGPANSR 
MCYG_07415   DGSGTNNANF ATPPDGQPGR MRAYIWTRAN RDASFEAGTI IHEYTHGLSN RLCGGPANSR 
MGYG_05327   DGSGTNNANF ATPPDGQPGR MRAYIWTRAN RDASFEAGTV IHEYTHGLSN RLCGGPANSR 
TEQG_07141   DGSGTNNANF ATPPDGQPGR MRAYIWTRAN RDASFEAGTI IHEYTHGLSN RLCGGPANSR 
TESG_07429   DGSGTNNANF ATPPDGQPGR MRAYIWTRAN RDASFEAGTI IHEYTHGLSN RLCGGPANSR 
TERG_02213   DGSGTNNANF ATPPDGQPGR MRAYIWTRAN RDASFEAGTI IHEYTHGLSN RLCGGPANSR 
MCYG_07688   DGSGTNNANF ATPPDGQPGR MRVYIWTKAQ RDSSFEAGTV IHEYTHGLSN RLCGGPANSA 
MGYG_05070   DGSGTNNANF ATPPDGQPGR MRVYIWTKAK RDSSFEAGTV IHEYTHGLSN RLCGGPANSA 
TEQG_00173   DGSGTNNANF ATPPDGKPGR MRVYIWTKAK RDSSFEAGTV IHEYTHGLSN RLTGGPANAG 
TESG_03496   DGSGTNNANS ATPPDGKPGR MRVYIWTKAK RDSSFEAGTV IHEYTHGLSN RLTGGPANAG 
CIMG_10191   DGSGTNNANF ATPPDGQPGR MRMYTWTTSR RDGSFEAGIV IHEYTHGLSN RLCGGPSNSR 
CPAT_07763   DGSGTNNANF ATPPDGQPGR MRMYTWTTSR RDGSFEAGIV IHEYTHGLSN RLCGGPSNSR 
URET_03538   DGSGVNNANF ATPPDGQPGR MRMYTWNRSQ RDGCFEAGIV IHEYAHGLSN RLCGGPANSR 
MCYG_02088   DGSGVNNANF ATPPDGQPGR MRMYVWDTST RDGSFEAGIV IHEYTHGVSN RLTGGPANSR 
MGYG_03984   DGSGVNNANF ATPPDGEPGR MRMYNWNAST RDGCFEAGIV IHEYTHGVSN RLTGGPANSR 
TEQG_04323   DGSGVNNANF ATPPDGQPGR MRMYTWNAST RDGCFEAGIV IHEYTHGVSN RLTGGPANSR 
TESG_00401   DGSGVNNANF ATPPDGQPGR MRMYTWNAST RDGCFEAGIV IHEYTHGVSN RLTGGPANSR 
TERG_04324   DGSGVNNANF ATPPDGQPGR MRMYTWNASI RDGCFEAGIV IHEYTHGVSN RLTGGPENSR 
MCYG_02168   DGSGTNNANF ATPPDGQPGR MRMYTWTTSK RDGDLEAGIV IHEYTHGLSN RLCGGPANSN 
MGYG_02992   DGSGTNNANF ATPPDGQPGR MRMYTWTTAQ RDGDLEAGIV IHEYTHGLSN RLCGGPANSN 
TEQG_05259   DGSGTNNANF ATPPDGQNGR MRMYTWTTAQ RDGDLEAGIV IHEYAHGLSN RLCGGPANSN 
TESG_06485   DGSGTNNANF ATPPDGQNGR MRMYTWTTAQ RDGDLEAGIV IHEYAHGLSN RLCGGPANSN 
TERG_04809   DGSGTNNANF ATPPDGQNGR MRMYTWTTAQ RDGDLEAGIV IHEYTHGLSN RLCGGPANSN 
MCYG_04620   DGSGTNNANF ATPPDGSPGR MRMYNWTTAR RDGCLEAGIV IHEYTHGLSN RLCGGPANSA 
MGYG_08200   DGSGTNNANF ATPPDGQPGR MRMYNWTTAR RDGCLEAGIV IHEYAHGLSN RLCGGPANSA 
TERG_03248   DGSGTNNANF ATPPDGSPGR MRMYNWTTAR RDGCLEAGIV IHEYTHGLSN RLCGGPANSA 
TESG_02775   DGSGTNNANF ATPPDGSPGR MRMYNWTTAR RDGCLEAGIV IHEYAHGLSN RLCGGPANSG 
Pnod_00493   DGSDFNNANF ATPPDGQAAR MRMYMWNGTT RDCSFDASVI IHEYTHGLSN RLTGGPANSN 
Ptri_10639   DGERFNNANF ATPPDGSPAR MRMYIWNQTT RDCSFEAGVV IHEYTHGLSN RLTGGPANSG 
VDAG_01216   TMTGT--AFI TVPADGTSPR IQMSIWSGSL RDSVFETTVL LHEYMHGVRP GLVGGPGSGA 
VDBG_03987   TMTGT--AFI TIPADGTSPR IQMSIWSGSL RDSVFDTTVL LHEYMHGVTA RLVGGPGSGR 

             ....|....| ....|....| ....|....| ....|....| ....|....| ....|....| 
                365        375        385        395        405        415               
CC1G_09223   CLQSLESGGL GEGWGDAMAD WAQ-NSAQTR DFALGTYVTN NPGGIRRFPY STSAQTNPLR 
CC1G_11771   CLQTTESRGL GEGWSDALAM WTQ-KDGVVR DYVLGDYVYN NPGGIRTRPY STSSTTNPQT 
CC1G_12248   CLQTTESRGL GEGWSDALAE WTQKSE-QVN DYVLAAYVFN NPGGIRSFPY STSNVTNPST 
CC1G_14256   CLQTRIARAV GEGLSDAFAD WMQGNKGSIL DFRMGVWVSK KPEGLRRYPY SVDPAINPLV 
FGST_04568   CLPGGESGGM GEGWSDFMAI AIKPKDTRSA NKPMGDWISG KAAGIRAYPY STSMTTNPYT 
FOXT_16612   CLPGGESGGM GEGWGDFMAT AIQSKDTRAS NKVMGDWVYN NAAGIRAYPY STSLTTNPYT 
FVET_13650   CLPGGESGGM GEGWGDFMAT AITSKDTRAS NKVMGDWVYN NAAGIRAYPY STSLTTNPYT 
fsol_8789    CLSGTESGGM GEGWSDFMAT AVGARDTRST NHVIGDWVYN NANGIRAYPY STSLTTNPYT 
MGG_13250.   CLSALEAGGM GEGWSDFFAT AAKQNDTADT DYPMGEWVAA NPKGIRAYPY STSLTRNPQT 
MGG_13252.   CLSALEAGGM GEGWSDFFAT AAKQNDTADT DYPMGEWVAA NPKGIRAYPY STSLTRNPQT 
tree_70800   CLSGLEAGGM GEGWGDFYAT AIKPSDTHST NYPMGAWADN NPAGIRQYPY STSLTTNPLT 
ATR_299629   CLGGVEAGGM GEGWSDLFAT AIKPGDTRAK DYPMGAWADN NVKGIRQYPY STSLTTNPLT 
VIRE_85599   CLNGVEAGGM GEGWGDFYAT AIKAGDTRNT DYPMGVWADN NVKGIRQYPY STSLTTNPLT 
Pnod_10695   CLNALESGGM GEGWGDFMAT AIKAGDTRAK DYTMGSWIAN DPKGIRTYPY STSLTTNPHK 
VDAG_03418   CLNSLESGGM GEGWSDFFAT AIKRGDTRAT DYVMGAWATN NPAGIRPVKY STSMTTNPYT 
VDBG_06264   CLNSLESGGM GEGWSDFFAT AIKRGDTRAT DYVMGAWATN NPAGIRPVKY STSMTTNPYT 
ACLA_06030   CLSTIEAGGM GEGWGDFMAT AIKAADTRAK DYTMGAWAAN DPKGIREYPY STSLTTNPLA 
AFL2T_0484   CLNALESGGM GEGWGDFMAT AIKAGDTHST DYTMGEWAAN KKGGIRAYPF STSLETNPLT 
AO_036.t1    CLNALESGGM GEGWGDFMAT AIKAGDTHST DYTMGEWAAN KKGGIRAYPF STSLETNPLT 
AFUA_8G070   CLNALESGGM GEGWSDFMAT AIKPGDKRST DYTMGEWASN RAGGIRQYPY STSLSTNPLT 
NFIA_09986   CLNALESGGM GEGWGDFMAT AIKPGDKRST DYTMGEWAAN RPGGIRQYPY STSMSTNPLT 
AFL2T_0880   CLSAFESASM GEGWGDFMAT AIKPSDTRAT DYGMGMWVYN DEKGIRQYLY STSMETNPLN 
AO_160.t1    CLSAFESASM GEGWGDFMAT AIKPSDTRAT DYGMGMWVYN NEKGIRQYLY STSMETNPLN 
An01g02070   CLSALESGGM GEGWGDFMAT AIKPNDTRTT SYTMGAWADN DKCGVRDYPY STSFTENPLN 
ATEG_07544   CVDGEESGGM GEGWGDFMAT AVKSGDTRQT DYTMGAWAAN DPKGIRDYPY STSMTKNPLT 
CIMG_06073   CLNGLESGGM GEGWGDFYAT AVKRNDTRNT VYAKSAWASN NPGGVRAYPY STDFEINPLT 
CPAT_03439   CLNGLESGGM GEGWGDFYAT AVKRNDTRNT VYAKSAWASN NPGGVRAYPY STDFEINPLT 
URET_06232   CLNALESGGM GEGWSDFFAT AVKPKDTRHT DYPKGAWVAN NPRGVRQYVY STNMTTNPLV 
MCYG_07415   CLNAIESGGM GEGWGDFYAT AVKPKDTRKT NYVKGGWVNN SPKGVRMYPY STDMSVNPLV 
MGYG_05327   CLNAIESGGM GEGWGDFYAT AIKPKDTRKT NYVKGGWVNN SPKGVRMYPY STDMSVNPLV 
TEQG_07141   CLNALESGGM GEGWGDFYAT AVKPNDTRKT NYVKGGWVNN SPKGVRMYPY STDMNVNPLV 
TESG_07429   CLNALESGGM GEGWGDFYAT AVKPNDTRKT NYVKGGWVNN SPKGVRMYPY STDMNVNPLV 
TERG_02213   CLNALESGGM GEGWGDFYAT AVKPNDTRKT NYVKGGWVNN SPKGVRMYPY STDMNVNPLV 
MCYG_07688   CLNGLESGGM GEGWGDFFAT AIKPNDNRNA NYVHGEWVNN SPKGNRLFPY STSLKTNPLV 
MGYG_05070   CLNGMESGGM GEGWGDFFAT AIKPNDNRNA NYVHGEWVNN SPRGNRMFPY STSLQTNPLV 
TEQG_00173   CLNGMESGGM GEGWGDFFAT AIKPNDNRNA NYVHGEWVNN SPKGNRMYPY STSLQTNPLV 
TESG_03496   CLNGMESGGM GEGWGDFFAT AIKPNDNRNA NYVHGEWVNN SPKGNRMYPY STSLQTNPLV 
CIMG_10191   CLNALESGGM GEGWGDFMAT AIKAGDTRET DYTMGEWAAN EQGGIRQHPY STNLQTNPLV 
CPAT_07763   CLNALESGGM GEGWGDFMAT AIKAGDTRET DYTMGEWAAN QQGGIRQHPY STNLQTNPLV 
URET_03538   CLSALESGGM GEGWGDFLAT AIKANDTRRT SYTMGEWASN QRGGIRQYPY STSTTTNPLV 
MCYG_02088   CLSSLESGGM GEGWSDFFAT VVKERDTRNK NYTIGEWASG RQGGIRKYPY STDLHTNPLM 
MGYG_03984   CLAALESGGM GEGWSDFFAT AIKNGDTRAT DYTMGEWASN RPNGIRKYRY STNLTTNPHM 
TEQG_04323   CLAALESGGM GEGWSDFFAT AIKAGDTRAT DYTMGEWASN RPNGIRKYRY STNLTTNPHM 
TESG_00401   CLAALESGGM GEGWSDFFAT AIKAGDTRAT DYTMGEWASN RPNGIRKYRY STNLTTNPHM 
TERG_04324   CLAALESGGM GEGWSDFFAT AIKPGDTRAT DYTMGEWASN RPNGIRKYRY STSLTTNPHM 
MCYG_02168   CLNDLEAGGM GEGWGDFYAT AIKQGDTHDT DYTMGEWAAN QKGGIREYPY STNMQTNPYT 
MGYG_02992   CLNELEAGGM GEGWGDFYAT AIKQGDTHDT DYTMGEWAAN QKGGIREYPY STNMQTNPYT 
TEQG_05259   CLSELEAGGM GEGWGDFYAT AIKQDDTRET DYTMGEWAAN MEGGIREYPY STNMQTNPYT 
TESG_06485   CLSELEAGGM GEGWGDFYAT AIKQDDTRET DYTMGEWAAN MEGGIREYPY STNMQTNPYT 
TERG_04809   CLNELEAGGM GEGWGDFYAT AIKQGDTHDT DYTMGEWAAN MKGGIREYPY STNMQTNPYT 
MCYG_04620   CLNALESGGM GEGWGDFYAT AIKPRDTKNT NYSMGAWAAN DPKGIRAYLY STNLQTNPYM 
MGYG_08200   CLNALESGGM GEGWGDFYAT AIKPRDTKNT NYSMGAWAAN NPKGIRAYLY STSLQTNPYM 
TERG_03248   CLNALESGGM GEGWGDFYAT AIKPRDTKNT NYSMGAWAAN NPKGIRAYLY STNLQTNPYM 
TESG_02775   CLNALESGGM GEGWGDFYAT AIKPRDTKDT NYSMGAWAAN NPKGIRAYLY STNLQTNPYM 
Pnod_00493   CLNVLESGGM GEGWSDFYAI ATKAGDTRET DYPMAPWVSG KPNGIRNYLY STDINVNPQT 
Ptri_10639   CLSMLESGGM GEGWSDFFAT AIKPSDTRAK DYTMGEWISG SEFGIRNYKY STNLEVNPQV 
VDAG_01216   VPQ--QHGRP LDRWRASRTS CPKPGDTRSR DYTIAGLGDG Q--------- ---------- 
VDBG_03987   CLSNMDGLSI DEGFSDLVPT ILKAGDTRSK DYTIADWVTG QPVGLRSHYI STSLATTPLT 

             ....|....| ....|....| ....|....| ....|....| ....|....| ....|....| 
                425        435        445        455        465        475               
CC1G_09223   YSNLRQNQVH DIGQVWANML HNVYDALVRE HGSNQ----K LNPDGSEGNI VWMRLYIDAL 
CC1G_11771   YASARGTSVH RIGEVWANML HNVYAALVAE HG----WSAT ANPNGTEGNV VWMHLFIDSL 
CC1G_12248   YANVQGFSVH RIGEIWANIL HNVYAALVGQ YG----WSPA ANPDGLEGNI VWLHLFMDGL 
CC1G_14256   HTSLRATDEH DMGEIWAEML HVVHAALVEF AG----FSPN ADPSTDHGNV VFLRVFFDAL 
FGST_04568   YKSANGSTVH AIGTVWATIL YEVMWNLIEK HGKNDDDMPK FGQVPTDGKY LSMKLVMDGM 
FOXT_16612   YKSVNSSGVH AIGTYWATVL YEVMWNLIDK HGKNDADEPK FNGVPTDGKY LAMKLVVDGM 
FVET_13650   YKSVNSSGVH AIGTYWATAL YEVMWNLIDK HGNSDADEPK FNGVPTDGRF LTMALVVSGM 
fsol_8789    YRSVNSSGVH AVGTYWATAL YEVLWNLIDK HGKNDADTPT FNGVPTDGKY LAMKLVIDGM 
MGG_13250.   YATTNTSTVH PIGNVWATVL YEVLWALVGK HGLQVSTFPT FSGVPTSGNF LAQKLVLDGM 
MGG_13252.   YATTNTSTVH PIGNVWATVL YEVLWALVGK HGLQVSTFPT FSGVPTSGNF LAQKLVLDGM 
tree_70800   YKSVNSSEVH SAGTTWASIL YEVLWALIDK HGKNDAEFPT FQGVPTDGKF LALKLVLNGL 
ATR_299629   YKSVNTTEVH SSGTTWATIL YEVLWNLIDK YGKNDADLPT FQGVPTDGKY LTLKLVLNGL 
VIRE_85599   YKSVNANEVH AAGTTWATIL YEVLWNLIDK YGKNDADFPT FQGVPTDGKY LALKLVLNGL 
Pnod_10695   YTDVNNRGVH PIGTVWATML YEVMWNLIDR YGKNDGAKPT FNGAPTDGKY LAMKLVVDGM 
VDAG_03418   YTTVNSTAVH AIGTTWASIL YEVLWNLIDK HGKNDGTWPQ FAGVPTDGKS LAMKLVIDGM 
VDBG_06264   YTTVNSTAVH AIGTTWGEHS LR-------- -G-------- ---------- ---------- 
ACLA_06030   YSNVDGDSVH SIGTVWATML YELMWNLIDK HGKNVSAKPT MGGVPTDGKY LAMKLVVDGM 
AFL2T_0484   YTSLNEDEVH AIGAVWANVL YELLWNLIDK HGKNDGPKPE FDGVPTDGKY LAMKLVIDGM 
AO_036.t1    YTSLNEDEVH AIGAVWANVL YELLWNLIDK HGKNDGPKPE FDGVPTDGKY LAMKLVIDGM 
AFUA_8G070   YTSVNSNAVH AIGTVWASML YEVLWNLIDK HGKNDAPKPT LDGVPTDGKY LAMKLVMDGM 
NFIA_09986   YTSVNSNAVH AIGTVWATML YEVMWNLIDK HGKNDAPKPT LDGVPTDGKY LAMKLVIDGM 
AFL2T_0880   YTSLNRWEAH AGGTVWASML YEVLWNLIDK HGKNDGPRPT FRGVPRDGKY LAMKIVIDAM 
AO_160.t1    YTSLNRWEAH AGGTVWASML YEVLWNLIDR HGKNDGPRPT FRGVPKDGKY LAMKIVIDAM 
An01g02070   YTSVNTNGVH AIGTVWATML YEVLWNLIDK YGKNDGSRPV FNGVPTDGKY LMMKLVVDGM 
ATEG_07544   YAHLNNTEVH EGGTIWASML YEVMWNLIDK HGKNDAPKPD LDGVPTDGKY LSMKLVMDGM 
CIMG_06073   YTSVNQNEVH AVGTVWATML YELLWNLIDK HGKNDGPKPV FDGVPTDGKY LAMKIVLDGM 
CPAT_03439   YTSVNQNEVH AVGTVWATML YELLWNLIDK HGKNDGPKPV FDGVPTDGKY LAMKIVLDGM 
URET_06232   YTTVNSNQVH AIGTVWATIL YEVLWNLIDK HGKNDGPTPK FNGVPTDGKY LAMKLVLDGL 
MCYG_07415   YTSNNQNEVH AIGTVWATML YELLWNLIDK HGKNDGPVPI FNGIPSDGKY LAMKIVMDGM 
MGYG_05327   YTSNNKNEVH AIGTVWCSML YEVLWNLIDK HGKNDGPVPV FNGVPKDGKY LAMKIVMDAW 
TEQG_07141   YTSNNKNEVH AIGTVWCTML YEVLWNLIDK HGKNDGPVPV FNGVPNDGKY LAMKLVMDGM 
TESG_07429   YTSNNKNEVH AIGTVWCTML YEVLWNLIDK HGKNDGPVPV FNGVPNDGKY LAMKLVMDGM 
TERG_02213   YTSNNKNEVH AIGTVWCTML YEVLWNLIDK HGKNDGPVPI FNGVPNDGKY LAMKIVMDGM 
MCYG_07688   YTSCNKNEVH AIGTVWASIL YEVLWNLIDK HGKNDGPTPV FNGVPKDGKY LSLKLVLDGM 
MGYG_05070   YTSCNKNEVH AIGTVWCSIL YEVLWNLIDK HGKNDGPTPV FNGVPKDGKY LAMKLVLDGM 
TEQG_00173   YTSCNKNEVH AIGTVWGSML YEVLWNLIDK HGKNDGPTPV FNGVPKDGKY LAMKLVMDGM 
TESG_03496   YTSCNKNEVH AIGTVWGSML YEVLWNLIDK HGKNDGPTPV FNGVPKDGKY LAMKLVMDGM 
CIMG_10191   YTTVNQREVH DIGTVWASML YEVLWNLIDK HGKNDGPKPE LDGVPTDGKY LAMKLVIDGM 
CPAT_07763   YTTVNQREVH DIGTVWASML YEVLWNLIDK HGKNDGPKPE LDGVPTDGKY LTMKLVIDGM 
URET_03538   YTTVNRNRVH DIGTVWATML YEVLWNLIDK HGKNDGPRPE FNGVPTDGKY LTMKLVIDGM 
MCYG_02088   YVDADGESVH AIGTIWCTIL NEVLWNLIER HGMGNVNKPT FDGVPTDGRN LAMKLVLDGM 
MGYG_03984   YVDADGTSVH AIGTIWASML YEMLWNLIDK HGKGDVSKPT LNGVPTDGRH LAMKIVLDGM 
TEQG_04323   YVDADGTSVH AIGTIWASML YELLWNLIDK HGKGDVTRPV LNGVPTDGRH LAMKLVLDGM 
TESG_00401   YVDADGTSVH AIGTIWASML YELLWNLIDK HGKGDVTRPV LNGVPTDGRH LAMKLVLDGM 
TERG_04324   YVDADGTSVH AIGNIWASML YELLWNLIDK HGKGDVTRPV LNGVPTDGRH LAMKIVLDGM 
MCYG_02168   YADVKGREVH GIGTVWATIL YDVLWNLIDD HGMGKNVMPK MDGVPTDGRT LAMKLVLDGM 
MGYG_02992   YADVQGSEVH GIGTVWATIL YDVLWNLIDE HGMGKNIMPK FNGAPTDGRN LAMKLVLDGM 
TEQG_05259   YADVEGSEVH GIGTVWATIL YDVLWNLIDE HGMSKNIMPK FNGAPSDGRN LAMKLVLDGM 
TESG_06485   YADVEGSEVH GIGTVWATIL YDVLWNLIDE HGMSKNIMPK FNGAPSDGRN LAMKLVLDGM 
TERG_04809   YADVQGDEVH GIGTVWATIL YEVLWNLIDE HGMSKNIMPK FNGAPSDGRN LAMKLVLDGM 
MCYG_04620   YTSVNNREVH GIGTVWATML YELMWGLIEA HGGTYSADPV FNGVPQDGRH LAMKIVMDGM 
MGYG_08200   YTSVNSREVH QIGTVWASML YELMWALIEA HGNTYSANPV FNGVPQDGRH LAMKLVMDGM 
TERG_03248   YTSVNSREVH QIGTVWASML YDLMWALIEA HGGTYSANPV FNGVPQDGRH LSMKLVMDGM 
TESG_02775   YTSVNSREVH QIGTVWATML YDLMWALIEA HGGTYSANPV FNGVPQDGRH LAMKLVMDGM 
Pnod_00493   YIYVDPTRVH PIGNIWAGML YEVLWNLIDK HGKNDAGTPD FNGLPTDGKY LAMKIVMEGM 
Ptri_10639   YTDVDQTRVH PIGNIWASML YEVLWNLIDK YGKNDDWLPE FAGVPKDGKY LAMKLALDGM 
VDAG_01216   AESLNRSGGF DLATVWASAL YDIFWNLADA HGIGGVDGVV LAGVPRGARY LLLKLVLDSE 
VDBG_03987   FESLNRSGGF DLATVWASAF YDIFWNLADA HGIGDVDSVV LAGVPRGARY LLLKLILDSE 

             ....|....| ....|....| ....|....| ....|....| ....|....| ....|...
                485        495        505        515        525        535         
CC1G_09223   AIQPCNPTFV QARDAWIQAD QNRYNGANRC LLFRAFASRG LGLNAR---N VDDTTIPA
CC1G_11771   ALQPCNPTFV AARNAWIQAD ANRYGGRNRC LLWRVFASKG LGVNA---SG TDNTAVPA
CC1G_12248   TLQPCNPTFV AARDAWIQAD ANRYDGANRC LLWRVFASRG LGLNAR--AA SNNFDVPE
CC1G_14256   SLMPCNPTFV QARNAWIQAE QTRYKKKYRC VLWAAFASRG LGFRAS--SI FDDHTLPT
FGST_04568   ALQPCNPNMV QARDAIIDAD TALTGGKNKC ELWKGFAKRG LGTGAKYSTS RESFTLPS
FOXT_16612   SLQPCNPNMV QARDAIIDAD TALTKGANKC EIWKGFAKRG LGTGAKYASS RESFALPS
FVET_13650   SLQPCNPNMV QARDAIIDAD TALTKGANKC EIWKGFAKRG LGTGAKYASS RESFALPP
fsol_8789    ALQPCNPNMV QARDAILDAD VALTGGDNQC ELWTGFAKRG LGTGARYSTS RESFALPS
MGG_13250.   ALQPCNPNFV QARDAIIDAD QALTGGANKC ELWTAFAKRG LGSGAKYASK RESKTIPA
MGG_13252.   ALQPCNPNFV QARDAIIDAD QALTGGANKC ELWTAFAKRG LGSGAKYASK RESKTIPA
tree_70800   ALQPCTPTFV SARDAIIDAD RALTGGDNVC ELWTAFAKRG LGSGAKYSSS RESFTVPS
ATR_299629   ALQPCTPTFV SARDAILDAD RSLTGGENLC ELWTAFAKRG LGSGARYPTA RESFTIPA
VIRE_85599   ALQPCTPTFV SARDAILDAD RALTGGENLC ELWTGFAKRG LGSGAKYSTS RESYTIPS
Pnod_10695   ALQPCSPNFV QARDAILDAD VALTGGANKC DIWKGFAKRG LGSGARYSTA RGSTALPS
VDAG_03418   AL?------- ---------- ---------- ---------- ---------- --------
VDBG_06264   ---PLEPHR? ---------- ---------- ---------- ---------- --------
ACLA_06030   ALQPCNPNFV QARDAILDAD KALTKGANRC EIWKAFAKRG LGYGAKYENK RTSNKLPS
AFL2T_0484   ALQPCNPNCV QARDAILDAD KALTDGANKC EIWKAFAKRG LGEGAEYASR RGSDKVPS
AO_036.t1    ALQPCNPNCV QARDAILDAD KALTDGANKC EIWKAFAKRG LGEGAEYASR RGSDKVPS
AFUA_8G070   ALQPCNPNFV QARDAILDAD TALTGGENQC EIWTAFAKRG LGAGAKYSRN RGSTEVPS
NFIA_09986   ALQPCNPNFV QARDAILDAD TALTGGENQC EIWKAFAKRG LGAGAQYSRN RGSTEVPS
AFL2T_0880   ALQ------- -------DNP AILTLFRPEM QSWTRIR--- ---------- --------
AO_160.t1    ALQPCNPDFV QARNAILDAD QALTGGQNKC EIWTGFAKRG LGQGAEYRGR RGSYDIPG
An01g02070   ALQPCNPNFV QARDAILDAD IVLTGGKNRC EIWRGFAKRG LGQGAAHLNW MGSTLLPT
ATEG_07544   ALQPCNPSFI QARDAILDAD VALTKSGNQC EIWKGFAKRG LGERAALNGI RDSFDVPK
CIMG_06073   KIQPCNPNFV QARDAILDAD KALTGGANKC EIWTAFAKRE LGTGARYRNN RGSKEVPN
CPAT_03439   KIQPCNPNFV QARDAILDAD KALTGGENKC EIWTAFAKRE LGTGARYRNN RGSKEVPN
URET_06232   ALQPCNPNFV QARDAILDAD KILTGGRNQC ELWKGFAKRE LGTGAKWPRN RGSTRVPV
MCYG_07415   AIQPCNPNFV QARDAILDAD KNLTKASNKC EIWKAFAKRG LGVGAKFPKN RGSNEVPK
MGYG_05327   CIQPCNPNFV QARDAILDAD KNLTKGANKC EIWKGFAKRG LGVGAKYPKN RGSNEVPK
TEQG_07141   AIQPCNPNFV QARDAILDAD MNLTKGANKC EIWKGFAKRG LGVGAKFPKN RGSNQVPN
TESG_07429   AIQPCNPNFV QARDAILDAD MNLTKGANKC EIWKGFAKRG LGVGAKFPKN RGSNQVPN
TERG_02213   AIQPCNPNFV QARDAILDAD MNLTKGANKC EIWKGFAKRG LGVGAKFPKN RGSTQVPN
MCYG_07688   AIQ----NFV QARNAIIDAD KNLTKGANKC ELWKAFAKRG LGTGAKYPKN RGSTAVPK
MGYG_05070   AIQPCKPTFV QARNAILDAD MNLTKGANKC ELWKAFAKRG LGTGAKYPKN RGSKAVPK
TEQG_00173   AIQPCKPTFV QARDAIIDAD MNLTKGSNRC EIWKAFAKRG LGVGAKYPKN RGNKGLPK
TESG_03496   AIQPCKPTFV QARDAIIDAD MNLTKGSNRC EIWKAFAKRG LGVGAKYPKN RGNKGLPK
CIMG_10191   ALQPCNPNFV QARDAILDAD EALTGGENKC EIWAGFAKRE LGTGARYRSR RGSTDVPQ
CPAT_07763   ALQPCNPNFV QARDAILDAD EALTGGENKC EIWAGFAKRE LGTGARYRSR RGSTDVPQ
URET_03538   ALMPCNPNFV QARDAIIDAD EALTGGQNKC EIWAGFAKRQ LGTGARYRTN RGSTEVPS
MCYG_02088   ALQPCLPNFV QARDAIIDAD MNLTKGANRC ELWKAFAKRG LGVGAAYPEK RGSSRVPG
MGYG_03984   ALQPCLPNFV QARDAIIDAD KNLTGGSNKC EIWKAFAKRG LGVGAVYPSK RGSNELPA
TEQG_04323   ALQPCLPNFV QARDAILDAD KVLTQGSNKC EIWKAFAKRG LGVGAVFPSK RGSNELPA
TESG_00401   ALQPCLPNFV QARDAILDAD KVLTQGSNKC EIWKAFAKRG LGVGAVFPSK RGSNELPA
TERG_04324   ALQPCLPNFV QARDAILDAD KNLTQGSNKC EIWKAFAKRG LGVGAVFLSK RGSNELPA
MCYG_02168   TLMPCNPNFM QARDAIIDAD MALTKGANKC SLMKAFAKRG LGSNT--PGK GNNFDMPS
MGYG_02992   TLMPCNPNFM QARDAIIDAD QALTNGQNKC ALMKAFAKRG LGSNYKHGKN RNNFDMPA
TEQG_05259   TLMPCNPNFV QARDAIIDAD QALTNGQNKC ALMKAFSKRG LGSNYKHGKN RNNFDMPA
TESG_06485   TLMPCNPNFV QARDAIIDAD QALTNGQNKC ALMKAFSKRG LGSNYKHGKN RNNFDMPA
TERG_04809   TLMPCNPNFM QARDAIIDAD QALTNGQNKC ALMKAFSKRG LGANYKHGKN RNNFDMPA
MCYG_04620   ALQPCNPNFV QARDAIIDAD RALTNGANKC TIWKAFAKRG LGYGAKYPRT RGSNQLPP
MGYG_08200   ALQPCNPNFV QARDAIIDAD RALTNSANKC TIWKAFAKRG LGYGAKYSRN RGSNQLPP
TERG_03248   ALQPCNPNFV QARDAILDAD RALTNSANKC TIWKAFAKRG LGYGAKYARN RGSNKLPP
TESG_02775   ALQPCNPNFV QARDAILDAD RALTNSANKC TIWKAFAKRG LGYGAKYARN RGSNRLPP
Pnod_00493   ALQPCNPNFV SARDAIVDAD KILTGGDNKC EIWKGFAKRG LGKDAKYRVA RESYDLPE
Ptri_10639   ALQPCNPTFV SARDAIIDAD KALTGGANLC EIWSGFAKRG LGEKAVYTGG RNSFDVPA
VDAG_01216   ALMPCNANHL QARDALLEAD RVLTAGANRC AIWKGFARRG FGQNATVTQG RNGFAVPS
VDBG_03987   ALMPCNANHL QARDALLEAE RVLTAGANRC AIWKGFARRG FGQDATVTQG RNGFAVPS
